# Supplementary material for: Characterization of Asymptomatic Bacteriuria Escherichia coli Isolates in Search of Alternative Strains for Efficient Bacterial Interference against Uropathogens
Source: Front Microbiol. 2018 Feb 14;9:214. doi: 10.3389/fmicb.2018.00214 (PMC5817090; doi:10.3389/fmicb.2018.00214)
Supplement: TABLE S3 — Presence or absence of 616 ExPEC virulence/fitness-associated gene products in the ABU and model UPEC strains. [file Table_3.XLSX]

## Sheet: Table S2
ID	VF Class	Function	Gene	ABU65	CFT073	ABU148	83972	ABU84	536	UTI89	ABU106	ABU91	ABU9	ABU61	ABU123	ABU1
b3322	T2SS	Secretion system	GspB	1	1	1	1	1	1	1	1	1	1	0	0	0
b3323	T2SS	Secretion system	GspA	1	1	1	1	1	1	1	1	1	1	0	0	0
b3324	T2SS	Secretion system	GspC	1	1	1	1	1	1	1	1	1	1	0	0	0
b3325	T2SS	Secretion system	GspD	1	1	1	1	1	1	1	1	1	1	0	0	0
b3326	T2SS	Secretion system	GspE	1	1	1	1	1	1	1	1	1	1	0	0	0
b3327	T2SS	Secretion system	GspF	1	1	1	1	1	1	1	1	1	1	0	0	0
b3328	T2SS	Secretion system	GspG	1	1	1	1	1	1	1	1	1	1	0	0	0
b3329	T2SS	Secretion system	GspH	1	1	1	1	1	1	1	1	1	1	0	0	0
b3330	T2SS	Secretion system	GspI	1	1	1	1	1	1	1	1	1	1	0	0	0
b3331	T2SS	Secretion system	GspJ	1	1	1	1	1	1	1	0	1	1	0	0	0
b3332	T2SS	Secretion system	GspK	1	1	1	1	1	1	1	1	1	1	0	0	0
b3333	T2SS	Secretion system	GspL	1	1	1	1	1	1	1	1	1	1	0	0	0
b3334	T2SS	Secretion system	GspM	1	1	1	1	1	1	1	1	1	1	0	0	0
b3335	T2SS	Secretion system	GspO	1	1	1	1	0	1	1	1	1	1	0	0	0
ECW_m3226	T2SS	Secretion system	GspM-II	1	1	1	1	1	1	1	1	1	1	1	1	1
ECW_m3227	T2SS	Secretion system	GspL-II	1	0	1	1	1	1	1	1	1	1	1	1	1
ECW_m3228	T2SS	Secretion system	GspK-II	1	0	1	1	1	1	1	1	1	1	1	1	1
ECW_m3229	T2SS	Secretion system	GspJ-II	1	0	1	1	1	1	1	1	1	1	1	1	1
ECW_m3230	T2SS	Secretion system	GspI-II	1	0	1	1	1	1	1	1	1	1	1	1	1
ECW_m3231	T2SS	Secretion system	GspH-II	1	0	1	1	1	1	1	1	1	1	1	1	1
ECW_m3232	T2SS	Secretion system	GspG-II	1	0	1	1	1	1	1	1	1	1	1	1	1
ECW_m3233	T2SS	Secretion system	GspF-II	1	0	1	1	1	1	1	1	1	1	1	1	1
ECW_m3234	T2SS	Secretion system	GspE-II	1	0	1	1	1	1	1	1	1	1	1	1	1
ECW_m3235	T2SS	Secretion system	GspD-II	1	0	1	1	1	1	1	1	1	1	1	1	1
ECW_m3236	T2SS	Secretion system	GspC-II	1	0	1	1	1	1	1	1	1	1	1	1	1
ECW_m3237	T2SS	Secretion system	YghG	1	0	1	1	1	1	1	1	1	1	1	1	1
ECW_m3238	T2SS	Secretion system	PppA	1	0	1	1	1	1	1	1	1	1	1	1	1
ECW_m3239	T2SS	Secretion system	YghJ	1	0	1	1	1	1	1	1	1	1	1	0	1
EC042_3044	T3SS	Secretion system	YqeH	0	0	0	0	0	0	0	0	0	0	1	1	1
EC042_3045	T3SS	Secretion system	YqeI	0	0	0	0	0	0	0	0	0	0	0	1	1
EC042_3046	T3SS	Secretion system	EC042_3046	0	0	0	0	0	0	0	0	0	0	0	1	1
EC042_3047	T3SS	Secretion system	EC042_3047	0	0	0	0	0	0	0	0	0	0	0	1	1
EC042_3048	T3SS	Secretion system	EC042_3048	0	0	0	0	0	0	0	0	0	0	0	1	1
EC042_3049	T3SS	Secretion system	YgeG	0	0	0	0	0	0	0	0	0	0	0	1	1
EC042_3050	T3SS	Secretion system	YgeH	0	0	0	0	0	0	0	0	0	0	0	1	1
EC042_3051	T3SS	Secretion system	EC042_3051	0	0	0	0	0	0	0	0	0	0	0	1	1
EC042_3052	T3SS	Secretion system	EC042_3052	0	0	0	0	0	0	0	0	0	0	0	1	1
EC042_3053	T3SS	Secretion system	YgeK	0	0	0	0	0	0	0	0	0	0	0	1	1
EC042_3054	T3SS	Secretion system	OrgB	0	0	0	0	0	0	0	0	0	0	0	1	0
EC042_3055	T3SS	Secretion system	OrgA	0	0	0	0	0	0	0	0	0	0	0	1	1
EC042_3056	T3SS	Secretion system	EprK	0	0	0	0	0	0	0	0	0	0	0	1	1
EC042_3057	T3SS	Secretion system	EprJ	0	0	0	0	0	0	0	0	0	0	0	1	1
EC042_3058	T3SS	Secretion system	EprI	0	0	0	0	0	0	0	0	0	0	0	1	0
EC042_3059	T3SS	Secretion system	EprH	0	0	0	0	0	0	0	0	0	0	0	0	1
EC042_3060	T3SS	Secretion system	EtrA	0	0	0	0	0	0	0	0	0	0	0	1	1
EC042_3061	T3SS	Secretion system	EpaS	0	0	0	0	0	0	0	0	0	0	0	1	0
EC042_3062	T3SS	Secretion system	EpaR	0	0	0	0	0	0	0	0	0	0	0	1	1
EC042_3063	T3SS	Secretion system	EpaQ	0	0	0	0	0	0	0	0	0	0	0	1	1
EC042_3064	T3SS	Secretion system	EpaP	0	0	0	0	0	0	0	0	0	0	0	1	1
EC042_3065	T3SS	Secretion system	EpaO	0	0	0	0	0	0	0	0	0	0	0	1	0
EC042_3068	T3SS	Secretion system	EivI	0	0	0	0	0	0	0	0	0	0	0	1	0
EC042_3069	T3SS	Secretion system	EivC	0	0	0	0	0	0	0	0	0	0	0	1	0
EC042_3070	T3SS	Secretion system	EivA	0	0	0	0	0	0	0	0	0	0	0	1	0
EC042_3072	T3SS	Secretion system	EivG	0	0	0	0	0	0	0	0	0	0	0	1	0
EC042_3073	T3SS	Secretion system	EivF	0	0	0	0	0	0	0	0	0	0	0	1	0
EC042_3074	T3SS	Secretion system	EC042_3074	0	0	0	0	0	0	0	0	0	0	1	1	0
EC042_3075	T3SS	Secretion system	EC042_3075	0	0	0	0	0	0	0	0	0	0	1	1	1
EC1303_c29800	T3SS	Secretion system	EivH	0	0	0	0	0	0	0	0	0	0	0	1	1
PGA_00447	T3SS	Secretion system	EivJ	0	0	0	0	0	0	0	0	0	0	0	1	0
Z0025	T3SS	Secretion system	EspX1	0	0	0	0	0	0	0	0	0	0	0	0	1
Z0065	T3SS	Secretion system	EspY1	0	0	0	0	0	0	0	0	0	0	0	1	0
Z0078	T3SS	Secretion system	EspY2	0	0	0	0	0	0	0	0	0	0	1	1	0
Z2242	T3SS	Secretion system	EspR1	0	0	0	0	0	0	0	0	0	0	1	1	1
Z2749	T3SS	Secretion system	EspL1	1	0	0	0	0	0	0	0	0	0	1	1	0
Z3023	T3SS	Secretion system	EspR3	0	0	0	0	0	0	0	0	0	0	0	1	0
Z3026	T3SS	Secretion system	EspR4	0	0	0	0	0	0	0	0	0	0	0	1	0
Z5608	T3SS	Secretion system	EspL4	0	0	0	0	0	0	0	0	0	0	0	1	0
Z5636	T3SS	Secretion system	EspX4	0	0	0	0	0	0	0	0	0	0	1	0	0
Z5665	T3SS	Secretion system	EspX5	0	0	0	0	0	0	0	0	0	0	0	1	1
ADJ53351	T5SS	Adhesion/Autoaggregation	AatA	1	0	0	0	0	0	0	0	0	0	0	0	0
APECO1_O1CoBM73	T5SS	Haemagglutinin	Tsh	0	1	1	1	1	1	0	0	1	0	0	0	0
c0393	T5SS	Protease	Vat	0	1	1	1	1	1	0	0	1	0	0	0	0
c3619	T5SS	Protease	Sat	0	1	1	1	1	0	0	0	0	0	1	0	0
c4424	T5SS	Adhesion/Autoaggregation	UpaG	0	1	1	1	1	1	0	0	0	0	0	1	0
CAC39286	T5SS	Protease	EspI	0	0	0	0	0	0	0	0	0	0	1	0	0
EC1303_c08880	T5SS	Adhesion/Autoaggregation	Flu_1	1	1	1	1	0	1	1	1	1	1	1	1	0
EC1303_c11130	T5SS	Adhesion/Autoaggregation	Flu_2	1	1	1	1	0	1	1	1	1	1	1	1	0
EC55989_3279	T5SS	Protease	Pic	1	1	1	1	1	0	0	0	0	0	0	0	0
ECOK1_0270	T5SS	Protease	SepA	0	1	1	1	1	1	0	0	1	0	0	0	0
ECP_0379	T5SS	Adhesion/Autoaggregation	UpaB	1	1	1	1	1	1	1	1	1	1	0	0	0
ECP_0433	T5SS	Adhesion/Autoaggregation	UpaC	0	1	1	1	1	1	1	1	1	1	1	1	1
ECP_1410	T5SS	Adhesion/Autoaggregation	UpaH	0	1	0	1	0	1	1	0	1	1	0	0	0
ECP_2276	T5SS	Adhesion/Autoaggregation	UpaI	1	1	1	1	1	1	1	1	1	1	0	1	1
ECP_3703	T5SS	Adhesion/Autoaggregation	UpaJ	0	1	1	1	1	1	1	1	1	0	1	1	0
ECSP_1319	T5SS	Adhesion/Autoaggregation	Cah	1	1	1	1	0	1	1	1	1	1	1	1	0
Z0402	T5SS	Adhesion/Autoaggregation	EhaA	1	0	0	0	0	0	0	0	0	0	0	0	1
Z3487	T5SS	Adhesion/Autoaggregation	EhaC	1	1	1	1	1	1	1	1	1	1	0	1	1
Z3948	T5SS	Adhesion/Autoaggregation	EhaD	0	0	0	0	0	0	0	0	0	0	1	1	0
Z5029	T5SS	Adhesion/Autoaggregation	EhaG	1	1	1	1	1	1	1	1	1	1	1	1	1
APECO1_1749	T6SS	Secretion system	Aec7	0	0	0	0	0	1	1	1	1	1	0	1	0
APECO1_1750	T6SS	Secretion system	Aec8	0	0	0	0	0	1	1	1	1	1	0	1	0
APECO1_1752	T6SS	Secretion system	Aec11	0	0	0	0	0	1	1	1	1	1	0	0	0
APECO1_1753	T6SS	Secretion system	APECO1_1753	0	0	0	0	0	1	1	1	1	1	0	0	0
APECO1_1755	T6SS	Secretion system	Aec14	0	0	0	0	0	1	1	1	1	1	0	0	0
APECO1_1756	T6SS	Secretion system	Aec15	0	1	0	1	1	1	1	0	0	0	0	1	0
APECO1_1757	T6SS	Secretion system	Aec16	0	0	0	0	0	1	1	1	1	1	0	1	1
APECO1_1758	T6SS	Secretion system	Aec17	0	0	0	0	0	1	1	1	1	1	0	1	0
APECO1_1759	T6SS	Secretion system	Aec18	0	0	0	0	0	1	1	1	1	1	0	1	1
APECO1_1760	T6SS	Secretion system	Aec19	0	0	0	0	0	1	1	1	1	1	0	1	0
APECO1_1761	T6SS	Secretion system	APECO1_1761	0	0	0	0	0	1	1	1	1	1	0	1	0
APECO1_1762	T6SS	Secretion system	Aec22	0	0	0	0	0	1	1	1	1	1	0	1	0
APECO1_1763	T6SS	Secretion system	Aec23	0	0	0	0	0	1	1	1	1	1	0	1	1
APECO1_1764	T6SS	Secretion system	Aec24	0	0	0	0	0	1	1	1	1	1	0	1	1
APECO1_1765	T6SS	Secretion system	Aec25	0	0	0	0	0	1	1	1	1	1	0	1	0
APECO1_1766	T6SS	Secretion system	Aec26	0	0	0	0	0	1	1	1	1	1	0	1	1
APECO1_1767	T6SS	Secretion system	Aec27/ClpV	0	0	0	0	0	1	1	1	1	1	0	1	1
APECO1_1768	T6SS	Secretion system	Aec28	0	0	0	0	0	1	1	1	1	1	0	1	1
APECO1_1769	T6SS	Secretion system	Aec29	0	0	0	0	0	1	1	1	1	1	0	1	0
APECO1_1770	T6SS	Secretion system	Aec30	0	0	0	0	0	1	1	1	1	1	0	1	1
APECO1_1771	T6SS	Secretion system	Aec31	0	0	0	0	0	1	1	1	1	1	0	1	1
APECO1_1772	T6SS	Secretion system	Aec32	0	0	0	0	0	1	1	1	1	1	0	1	0
E1470_c02180	T6SS	Secretion system	E1470_c02180	0	0	0	0	0	0	0	0	0	0	0	0	1
E1470_c02190	T6SS	Secretion system	ImpA	0	0	0	0	0	1	1	1	1	1	0	1	1
E1470_c02200	T6SS	Secretion system	EtsI	0	0	0	0	0	1	1	1	1	1	0	1	1
E1470_c02210	T6SS	Secretion system	EtsA	0	0	0	0	0	1	1	1	1	1	0	1	0
E1470_c02220	T6SS	Secretion system	EtsX	0	0	0	0	0	1	1	1	1	1	0	1	1
E1470_c02230	T6SS	Secretion system	EtsV	0	0	0	0	0	1	1	1	1	1	0	1	1
E1470_c02240	T6SS	Secretion system	EtsU	0	0	0	0	0	1	1	1	1	1	0	1	1
E1470_c02250	T6SS	Secretion system	EtsM	0	0	0	0	0	0	0	0	0	0	0	0	1
E1470_c02260	T6SS	Secretion system	EtsN	0	0	0	0	0	1	1	1	1	1	0	1	1
E1470_c02270	T6SS	Secretion system	EtsH	0	0	0	0	0	1	1	1	1	1	0	1	1
E1470_c02280	T6SS	Secretion system	EtsR	0	0	0	0	0	0	0	0	0	0	0	0	1
E1470_c02290	T6SS	Secretion system	EtsC	0	0	0	0	0	0	0	0	0	0	0	0	1
E1470_c02300	T6SS	Secretion system	EtsD	0	0	0	0	0	0	0	0	0	0	0	0	1
E1470_c02310	T6SS	Secretion system	EtsB	0	0	0	0	0	1	1	1	1	1	0	1	1
E1470_c02320	T6SS	Secretion system	E1470_c02320	0	0	0	0	0	0	0	0	0	0	0	0	1
E1470_c02330	T6SS	Secretion system	EtsS	0	0	0	0	0	0	0	0	0	0	0	0	1
E1470_c02340	T6SS	Secretion system	E1470_c02340	0	0	0	0	0	1	1	1	1	1	0	1	1
E1470_c02350	T6SS	Secretion system	EtsG	0	0	0	0	0	0	0	0	0	0	0	0	1
E1470_c02370	T6SS	Secretion system	E1470_c02370	0	0	0	0	0	0	0	0	0	0	0	0	1
E1470_c02390	T6SS	Secretion system	YhhI_1	1	0	0	0	0	0	0	0	0	0	0	1	1
EC042_4525	T6SS	Secretion system	EC042_4525	1	1	1	1	1	1	1	1	1	1	0	0	0
EC042_4529	T6SS	Secretion system	EC042_4529	1	1	1	1	1	1	1	1	1	1	0	0	0
EC042_4530	T6SS	Secretion system	EC042_4530	0	1	1	1	1	1	1	1	1	1	0	0	0
EC042_4584	T6SS	Secretion system	AaiW	0	1	1	1	1	0	1	1	1	0	1	0	0
ECP_2800/TssB	T6SS	Secretion system	ECP_2800/TssB	1	1	1	1	1	1	1	1	1	1	0	0	0
ECP_2801/TssC	T6SS	Secretion system	ECP_2801/TssC	1	1	1	1	1	1	1	1	1	1	0	0	0
ECP_2802/TssK	T6SS	Secretion system	ECP_2802/TssK	1	1	1	1	1	1	1	1	1	1	0	0	0
ECP_2803/TssC	T6SS	Secretion system	ECP_2803/TssC	1	1	1	1	1	1	1	1	1	1	0	0	0
ECP_2804/TagL	T6SS	Secretion system	ECP_2804/TagL	0	1	1	1	1	1	1	1	1	1	0	0	0
ECP_2805/TssD	T6SS	Secretion system	ECP_2805/TssD	1	1	1	1	1	1	1	1	1	1	0	0	0
ECP_2806/TssH	T6SS	Secretion system	ECP_2806/TssH	0	1	1	1	1	1	1	1	1	1	0	0	0
ECP_2807/TssI	T6SS	Secretion system	ECP_2807/TssI	1	1	1	1	1	1	1	1	1	1	0	0	0
ECP_2808	T6SS	Secretion system	ECP_2808	0	0	0	0	0	1	0	0	0	0	0	0	0
ECP_2809	T6SS	Secretion system	ECP_2809	0	0	0	0	0	1	0	0	0	0	0	0	0
ECP_2810/TssI	T6SS	Secretion system	ECP_2810/TssI	1	1	1	1	1	1	1	1	1	1	0	0	0
ECP_2811	T6SS	Secretion system	ECP_2811	0	0	0	0	0	1	0	0	0	0	0	0	0
ECP_2812	T6SS	Secretion system	ECP_2812	0	0	0	0	0	1	0	0	0	0	0	0	0
ECP_2813	T6SS	Secretion system	ECP_2813	1	0	0	0	0	1	0	0	0	0	0	0	0
ECP_2814/TssM	T6SS	Secretion system	ECP_2814/TssM	1	1	1	1	1	1	1	1	1	1	0	0	0
ECP_2815/TssA	T6SS	Secretion system	ECP_2815/TssA	1	1	1	1	1	1	1	1	1	1	0	0	0
ECP_2816/PAAR	T6SS	Secretion system	ECP_2816/PAAR	0	0	0	0	0	1	0	0	0	0	0	0	0
ECP_2818/TssF	T6SS	Secretion system	ECP_2818/TssF	1	1	1	1	1	1	1	1	1	1	0	0	0
ECP_2819/TssF	T6SS	Secretion system	ECP_2819/TssF	1	1	1	1	1	1	1	1	1	1	0	0	0
ECP_2820/TssG	T6SS	Secretion system	ECP_2820/TssG	1	1	1	1	1	1	1	1	1	1	0	0	0
ECP_2821/TssI	T6SS	Secretion system	ECP_2821/TssI	1	1	1	1	1	1	1	1	1	1	0	0	0
ECP_2822/TssE	T6SS	Secretion system	ECP_2822/TssE	1	1	1	1	1	1	1	1	1	1	0	0	0
ECP_2823/TssA	T6SS	Secretion system	ECP_2823/TssA	1	1	1	1	1	1	1	1	1	1	0	0	0
Z0249	T6SS	Secretion system	Z0249	0	0	0	0	0	1	1	1	1	1	0	1	1
Z0250	T6SS	Secretion system	IcmF	0	0	0	0	0	1	1	1	1	1	0	1	1
Z0251	T6SS	Secretion system	Z0251	0	0	0	0	0	1	1	1	1	1	0	1	0
Z0252	T6SS	Secretion system	Z0252	0	0	0	0	0	1	1	1	1	1	0	1	1
Z0253	T6SS	Secretion system	Z0253	0	0	0	0	0	1	1	1	1	1	0	1	1
Z0254	T6SS	Secretion system	ClpV	0	0	0	0	0	1	1	1	1	1	0	1	1
Z0255	T6SS	Secretion system	Z0255	0	0	0	0	0	1	1	1	1	1	0	1	1
Z0256	T6SS	Secretion system	Z0256	0	0	0	0	0	0	0	0	0	0	0	0	1
Z0257	T6SS	Secretion system	Z0257	0	0	0	0	0	1	1	1	1	1	0	1	1
Z0258	T6SS	Secretion system	Z0258	0	0	0	0	0	1	1	1	1	1	0	1	1
Z0259	T6SS	Secretion system	Z0259	0	0	0	0	0	0	0	0	0	0	0	0	1
Z0260	T6SS	Secretion system	Z0260	0	0	0	0	0	0	0	0	0	0	0	0	1
Z0261	T6SS	Secretion system	Z0261	0	0	0	0	0	0	0	0	0	0	0	0	1
Z0262	T6SS	Secretion system	Z0262	0	0	0	0	0	1	1	1	1	1	0	1	1
Z0263	T6SS	Secretion system	Z0263	0	0	0	0	0	0	0	0	0	0	0	0	1
Z0264	T6SS	Secretion system	Z0264	0	0	0	0	0	0	0	0	0	0	0	0	1
Z0266	T6SS	Secretion system	Hcp	0	0	0	0	0	1	1	1	1	1	0	1	1
Z0267	T6SS	Secretion system	VgrG	0	0	0	0	0	0	0	0	0	0	0	0	1
APECO1_1482	Serum_resistance	Omptin protease	OmpTc	1	1	1	1	1	1	1	1	0	1	1	0	1
O2ColV26	Serum_resistance	Omptin protease	OmpTp	1	1	1	1	1	1	1	1	0	1	1	0	1
J01769	Serum_resistance	Outer membrane protein	TraT	0	0	0	0	1	0	0	1	1	1	1	0	0
APECO1_O1CoBM146	Serum_resistance	Membrane protein	Bor	1	1	1	1	1	1	1	1	1	1	0	1	1
CAA52338	Serum_resistance	Outer membrane protein	OmpP	1	1	1	1	1	1	1	1	0	1	1	0	1
AK99_RS0104265	Serum_resistance	Capsule	KpsS-III	0	1	1	1	1	0	1	1	1	1	1	1	0
AK99_RS0104270	Serum_resistance	Capsule	KpsC-III	0	0	0	0	0	1	0	0	0	0	0	1	0
AK99_RS0104345	Serum_resistance	Capsule	KpsE-III	0	0	0	0	0	0	0	0	0	0	0	1	0
AK99_RS0104350	Serum_resistance	Capsule	KpsT-III	0	0	0	0	0	0	0	0	0	0	0	1	0
AK99_RS0104355	Serum_resistance	Capsule	KpsM-III	0	0	0	0	0	0	0	0	0	0	0	1	0
AK99_RS0104360	Serum_resistance	Capsule	KpsD-III	0	0	0	0	0	0	0	0	0	0	0	1	0
EC1303_c10010	Serum_resistance	O-antigen capsule	Etk	1	0	0	0	0	0	0	0	0	0	0	0	1
EC1303_c10020	Serum_resistance	O-antigen capsule	Etp	1	0	0	0	0	0	0	0	0	0	0	0	1
EC1303_c10030	Serum_resistance	O-antigen capsule	GfcE	1	0	0	0	0	0	0	0	0	0	0	0	1
EC1303_c10040	Serum_resistance	O-antigen capsule	GfcD	1	0	0	0	0	0	0	0	0	0	0	0	1
EC1303_c10050	Serum_resistance	O-antigen capsule	GfcC	1	0	0	0	0	0	0	0	0	0	0	0	1
EC1303_c10060	Serum_resistance	O-antigen capsule	GfcB	1	0	0	0	0	0	0	0	0	0	0	0	1
EC1303_c10070	Serum_resistance	O-antigen capsule	GfcA	1	0	0	0	0	0	0	0	0	0	0	0	1
c3697	Serum_resistance	Capsule	KpsT-K2	0	1	1	1	1	1	1	1	1	1	1	0	0
c3698	Serum_resistance	Capsule	KpsM-K2	0	1	1	1	1	1	1	1	1	1	1	0	0
ECABU_c33430	Serum_resistance	Capsule	KpsF-II	0	1	1	1	1	1	1	1	1	1	1	0	0
ECABU_c33440	Serum_resistance	Capsule	KpsE-II	0	1	1	1	1	1	1	1	1	1	1	0	0
ECABU_c33450	Serum_resistance	Capsule	KpsD-II	0	1	1	1	1	1	1	1	1	1	1	0	0
ECABU_c33460	Serum_resistance	Capsule	KpsU-II	0	1	1	1	1	1	1	1	1	1	1	0	0
ECABU_c33470	Serum_resistance	Capsule	KpsC-II	0	1	1	1	1	1	1	1	1	1	1	0	0
ECABU_c33480	Serum_resistance	Capsule	KpsS-II	0	1	1	1	1	0	1	1	1	1	1	1	0
ECABU_c33550	Serum_resistance	Capsule	KpsT-II-K5	0	1	1	1	1	1	1	1	1	1	1	0	0
ECABU_c33560	Serum_resistance	Capsule	KpsM-II-K5	0	1	1	1	1	1	1	1	1	1	1	0	0
ECP_3024	Serum_resistance	Capsule	KpsC'-K5	0	1	1	1	1	1	1	1	1	1	1	0	0
ECP_3027	Serum_resistance	Capsule	KpsS-K10	0	0	0	0	0	1	0	0	0	0	0	0	0
ECP_3028	Serum_resistance	Capsule	KpsC-K15	0	0	0	0	0	1	0	0	0	0	0	1	0
ECP_3035	Serum_resistance	Capsule	KpsT-K15	0	1	1	1	1	1	1	1	1	1	1	0	0
ECP_3036	Serum_resistance	Capsule	KpsM-K15	0	1	1	1	1	1	1	1	1	1	1	0	0
UTI89_C3368	Serum_resistance	Capsule	NeuS	0	0	0	0	0	0	1	0	1	1	0	0	0
UTI89_C3369	Serum_resistance	Capsule	NeuE	0	0	0	0	0	0	1	0	1	1	0	0	0
UTI89_C3370	Serum_resistance	Capsule	NeuC	0	0	0	0	0	0	1	1	1	1	0	0	0
UTI89_C3371	Serum_resistance	Capsule	NeuA	0	0	0	0	0	0	1	1	1	1	1	0	0
UTI89_C3372	Serum_resistance	Capsule	NeuB	0	0	0	0	0	0	1	1	1	1	1	0	0
UTI89_C3373	Serum_resistance	Capsule	NeuD	0	0	0	0	0	0	1	1	1	1	1	0	0
UTI89_C3374	Serum_resistance	Capsule	KpsT-K1	0	1	1	1	1	1	1	1	1	1	1	0	0
UTI89_C3375	Serum_resistance	Capsule	KpsM-K1	0	1	1	1	1	1	1	1	1	1	1	0	0
AAD10621	Toxins	Cytolethal distending toxin	CdtA-I	0	0	0	0	0	0	0	0	1	1	0	0	0
AAD10622	Toxins	Cytolethal distending toxin	CdtB-I	0	0	0	0	0	0	0	0	1	1	0	0	0
AAD10623	Toxins	Cytolethal distending toxin	CdtC-I	0	0	0	0	0	0	0	0	1	1	0	0	0
AAT92047	Toxins	Cytolethal distending toxin	CdtA-IV	0	0	0	0	0	0	0	0	1	1	0	0	0
AAT92048	Toxins	Cytolethal distending toxin	CdtB-IV	0	0	0	0	0	0	0	0	1	1	0	0	0
AAT92049	Toxins	Cytolethal distending toxin	CdtC-IV	0	0	0	0	0	0	0	0	1	1	0	0	0
APECO1_O1CoBM189	Toxins	regulates outer membrane vesicle formation	HlyF	1	0	0	0	0	0	0	1	1	1	0	0	0
b1182	Toxins	haemolysin E	HlyE/ClyA	0	0	0	0	0	0	0	0	0	0	1	1	1
CAA50007	Toxins	Cytotoxic-necrotizing factor	Cnf1	0	0	1	1	1	0	1	0	1	1	0	0	0
AAA18229	Toxins	Cytotoxic-necrotizing factor	Cnf2	0	0	1	1	1	0	1	0	1	1	0	0	0
CAK19001	Toxins	Cytotoxic-necrotizing factor	Cnf3	0	0	1	1	1	0	1	0	1	1	0	0	0
CAJ76283	Toxins	Colibactin	ClbQ	0	1	1	1	1	1	1	0	1	1	0	0	0
CAJ76284	Toxins	Colibactin	ClbP	0	1	1	1	1	1	1	0	1	1	0	0	0
CAJ76285	Toxins	Colibactin	ClbO	0	1	1	1	1	1	1	0	1	1	0	0	0
CAJ76286	Toxins	Colibactin	ClbN	0	1	1	1	1	1	1	0	1	1	0	0	0
CAJ76287	Toxins	Colibactin	ClbM	0	1	1	1	1	1	1	0	1	1	0	0	0
CAJ76288	Toxins	Colibactin	ClbL	0	1	1	1	1	1	1	0	1	1	0	0	0
CAJ76289	Toxins	Colibactin	ClbK	0	1	0	1	1	1	1	0	1	1	0	0	0
CAJ76290	Toxins	Colibactin	ClbJ	0	1	1	1	1	1	1	0	1	1	0	0	0
CAJ76291	Toxins	Colibactin	ClbI	0	1	1	1	1	1	1	0	1	1	0	0	0
CAJ76292	Toxins	Colibactin	ClbH	0	1	1	1	1	1	1	0	1	1	0	0	0
CAJ76293	Toxins	Colibactin	ClbG	0	1	1	1	1	1	1	0	1	1	0	0	0
CAJ76294	Toxins	Colibactin	ClbF	0	1	1	1	1	1	1	0	1	1	0	0	0
CAJ76295	Toxins	Colibactin	ClbE	0	1	1	1	1	1	1	0	1	1	0	0	0
CAJ76296	Toxins	Colibactin	ClbD	0	1	1	1	1	1	1	0	1	1	0	0	0
CAJ76297	Toxins	Colibactin	ClbC	0	1	1	1	1	1	1	0	1	1	0	0	0
CAJ76298	Toxins	Colibactin	ClbB	0	0	1	1	1	1	1	0	1	1	0	0	0
CAJ76299	Toxins	Colibactin	ClbR	0	1	1	1	1	1	1	0	1	1	0	0	0
CAJ76300	Toxins	Colibactin	ClbA	0	1	1	1	1	1	1	0	1	1	0	0	0
ECP_3826	Toxins	a-haemolysin	HlyC	0	1	1	1	1	1	1	0	1	1	0	0	0
ECP_3827	Toxins	a-haemolysin	HlyA	0	1	1	1	1	1	1	0	1	1	0	0	0
ECP_3828	Toxins	a-haemolysin	HlyB	0	1	1	1	1	1	1	0	1	1	0	0	0
ECP_3829	Toxins	a-haemolysin	HlyD	0	1	1	1	1	1	1	0	1	1	0	0	0
pO157p19	Toxins	EHEC-haemolysin	E-HlyB	0	1	1	1	1	1	1	0	1	1	0	0	0
ECP_0113	Toxins	uropathogenic-specific protein	Usp	0	1	1	1	1	1	1	1	1	1	1	0	0
UTI89_P030	Toxins	enterotoxin	SenB	0	0	0	0	0	0	0	0	0	0	1	0	0
CdiB	Bacteriocins	Contact-dependent inhibition of growth, outer membrane transporter CdiB	CdiB	1	0	0	1	1	1	1	0	1	1	0	0	0
Cia	Bacteriocins	Colicin Ia	Cia	1	0	0	0	0	0	0	1	0	0	1	0	0
Cii	Bacteriocins	Colicin Ia immunity	Cii	1	0	0	0	0	0	0	1	0	0	1	0	0
Cib	Bacteriocins	Colicin Ib	Cib	1	0	0	0	0	0	0	1	0	0	1	0	0
ImmIb	Bacteriocins	Colicin Ib immunity	ImmIb	0	0	0	0	0	0	0	0	0	0	1	0	0
Cna	Bacteriocins	Colicin N	Cna	0	0	0	0	0	0	0	1	0	0	0	0	0
Cni	Bacteriocins	Colicin N immunity	Cni	0	0	0	0	0	0	0	1	0	0	0	0	0
Cdi	Bacteriocins	Colicin D immunity protein	Cdi	0	1	0	1	0	1	1	0	0	1	0	0	0
ColE1	Bacteriocins	Colicin E1	ColE1	1	0	0	0	0	0	0	0	0	0	1	0	0
CeiB	Bacteriocins	Colicin E2 immunity	CeiB	1	0	0	0	0	0	0	0	0	0	0	0	0
ColE3colicin	Bacteriocins	Colicin E3	ColE3colicin	0	0	0	0	0	0	0	0	0	0	0	1	0
ColE3immunity	Bacteriocins	Colicin E3 immunity	ColE3immunity	0	0	0	0	0	0	0	0	0	0	0	1	0
ColE4	Bacteriocins	Colicin E4	ColE4	0	0	0	0	0	0	0	0	0	0	0	1	0
ImmE4	Bacteriocins	Colicin E4 immunity	ImmE4	0	0	0	0	0	0	0	0	0	0	0	1	0
ColE6	Bacteriocins	Colicin E6	ColE6	0	0	0	0	0	0	0	0	0	0	0	1	0
ImmE6	Bacteriocins	Colicin E6 immunity	ImmE6	0	0	0	0	0	0	0	0	0	0	0	1	0
EcSMS35_B0007	Bacteriocins	Colicin 10	EcSMS35_B0007	1	0	0	0	0	0	0	0	0	0	1	0	0
CvaA	Bacteriocins	Microcin V	CvaA	1	1	1	1	1	0	0	1	1	1	0	0	0
CvaB	Bacteriocins	Microcin V	CvaB	1	1	1	1	1	0	0	1	1	1	0	0	0
CvaC	Bacteriocins	Microcin V	CvaC	1	0	0	0	0	0	0	1	0	1	0	0	0
McbC	Bacteriocins	Microcin B17	McbC	0	0	0	0	1	0	0	0	0	0	1	0	0
McbD	Bacteriocins	Microcin B17	McbD	0	0	0	0	1	0	0	0	0	0	1	0	0
McbE	Bacteriocins	Microcin B17	McbE	0	0	0	0	1	0	0	0	0	0	1	0	0
McbF	Bacteriocins	Microcin B17	McbF	0	0	0	0	1	0	0	0	0	0	1	0	0
McbG	Bacteriocins	Microcin B17	McbG	0	0	0	0	1	0	0	0	0	0	1	0	0
MchB	Bacteriocins	Microcin G or H	MchB	0	1	1	1	1	0	0	0	0	0	0	0	0
MchC	Bacteriocins	Microcin G or H	MchC	1	1	1	1	1	0	0	0	1	1	0	0	0
MchD	Bacteriocins	Microcin G or H	MchD	1	1	1	1	1	0	0	0	1	1	0	0	0
MchE	Bacteriocins	Microcin G or H	MchE	1	1	1	1	1	0	0	1	1	1	0	0	0
MchF	Bacteriocins	Microcin G or H	MchF	1	1	1	1	1	0	0	1	1	1	0	0	0
MchI	Bacteriocins	Microcin G or H	MchI	1	1	1	1	1	0	0	0	1	1	0	0	0
MclA	Bacteriocins	Microcin L	MclA	1	1	1	1	1	0	0	1	1	1	0	0	0
MclB	Bacteriocins	Microcin L	MclB	1	1	1	1	1	0	0	1	1	1	0	0	0
McmK	Bacteriocins	Microcin G or H	McmK	1	0	0	0	0	0	0	0	1	1	0	0	0
McmL	Bacteriocins	Microcin G or H	McmL	1	1	1	1	1	1	1	1	1	1	0	0	0
McmM	Bacteriocins	Microcin M activity protein	McmM	0	1	1	1	1	1	0	0	1	1	0	0	0
McmI	Bacteriocins	Microcin M immunity protein	McmI	0	1	1	1	1	1	0	0	0	0	0	0	0
MtfA	Bacteriocins	Microcin 24	MtfA	1	1	1	1	1	0	0	1	1	1	0	0	0
MtfB	Bacteriocins	Microcin 24	MtfB	1	1	1	1	1	0	0	1	1	1	0	0	0
EC042_0245	Flagella	Motility/Chemotaxis	LfhA	1	1	1	1	1	1	1	1	1	1	1	1	1
EC042_0246	Flagella	Motility/Chemotaxis	LfhB	0	0	0	0	0	0	0	0	0	0	1	1	0
EC042_0247	Flagella	Motility/Chemotaxis	LfiR	0	0	0	0	0	0	0	0	0	0	1	1	0
EC042_0248	Flagella	Motility/Chemotaxis	LfiQ	0	0	0	0	0	0	0	0	0	0	1	1	0
EC042_0249	Flagella	Motility/Chemotaxis	LfiP	0	0	0	0	0	0	0	0	0	0	1	1	0
EC042_0250	Flagella	Motility/Chemotaxis	LfiN	0	0	0	0	0	0	0	0	0	0	1	1	0
EC042_0251	Flagella	Motility/Chemotaxis	LfiM	0	0	0	0	0	0	0	0	0	0	1	1	0
EC042_0252	Flagella	Motility/Chemotaxis	LafK	0	0	0	0	0	0	0	0	0	0	1	1	0
EC042_0253	Flagella	Motility/Chemotaxis	LfiE	0	0	0	0	0	0	0	0	0	0	1	1	0
EC042_0254	Flagella	Motility/Chemotaxis	LfiF	0	0	0	0	0	0	0	0	0	0	1	1	0
EC042_0255	Flagella	Motility/Chemotaxis	LfiG	0	0	0	0	0	0	0	0	0	0	1	1	0
EC042_0256	Flagella	Motility/Chemotaxis	LfiH	0	0	0	0	0	0	0	0	0	0	1	1	0
EC042_0257	Flagella	Motility/Chemotaxis	LfiI	0	0	0	0	0	0	0	0	0	0	1	1	0
EC042_0258	Flagella	Motility/Chemotaxis	LfiJ	0	0	0	0	0	0	0	0	0	0	1	1	0
EC042_0259	Flagella	Motility/Chemotaxis	EC042_0259	0	0	0	0	0	0	0	0	0	0	1	1	0
EC042_0260	Flagella	Motility/Chemotaxis	EC042_0260	0	0	0	0	0	0	0	0	0	0	1	1	0
EC042_0261	Flagella	Motility/Chemotaxis	LafV	0	0	0	0	0	0	0	0	0	0	1	1	0
EC042_0262	Flagella	Motility/Chemotaxis	LfgN	0	0	0	0	0	0	0	0	0	0	1	1	0
EC042_0263	Flagella	Motility/Chemotaxis	LfgM	0	0	0	0	0	0	0	0	0	0	1	1	0
EC042_0264	Flagella	Motility/Chemotaxis	LfgA	0	0	0	0	0	0	0	0	0	0	1	1	0
EC042_0265	Flagella	Motility/Chemotaxis	LfgB	0	0	0	0	0	0	0	0	0	0	1	1	0
EC042_0267	Flagella	Motility/Chemotaxis	LfgD	0	0	0	0	0	0	0	0	0	0	1	1	0
EC042_0268	Flagella	Motility/Chemotaxis	LfgE	0	0	0	0	0	0	0	0	0	0	1	1	0
EC042_0269	Flagella	Motility/Chemotaxis	LfgF	0	0	0	0	0	0	0	0	0	0	1	1	0
EC042_0270	Flagella	Motility/Chemotaxis	LfgG	0	0	0	0	0	0	0	0	0	0	1	1	0
EC042_0271	Flagella	Motility/Chemotaxis	LfgH	0	0	0	0	0	0	0	0	0	0	1	1	0
EC042_0272	Flagella	Motility/Chemotaxis	LfgI	0	0	0	0	0	0	0	0	0	0	0	1	0
EC042_0273	Flagella	Motility/Chemotaxis	LfgJ	0	0	0	0	0	0	0	0	0	0	1	1	0
EC042_0274	Flagella	Motility/Chemotaxis	LfgK	0	0	0	0	0	0	0	0	0	0	1	1	0
EC042_0275	Flagella	Motility/Chemotaxis	LfgL	0	0	0	0	0	0	0	0	0	0	1	1	0
EC042_0276	Flagella	Motility/Chemotaxis	LafW	0	0	0	0	0	0	0	0	0	0	1	1	0
EC042_0279	Flagella	Motility/Chemotaxis	LafZ	0	0	0	0	0	0	0	0	0	0	1	1	0
EC042_0280	Flagella	Motility/Chemotaxis	LafA	0	0	0	0	0	0	0	0	0	0	1	1	0
EC042_0281	Flagella	Motility/Chemotaxis	LafB	0	0	0	0	0	0	0	0	0	0	1	1	0
EC042_0282	Flagella	Motility/Chemotaxis	LafC	0	0	0	0	0	0	0	0	0	0	1	1	0
EC042_0283	Flagella	Motility/Chemotaxis	LafD	0	0	0	0	0	0	0	0	0	0	1	1	0
EC042_0284	Flagella	Motility/Chemotaxis	LafE	0	0	0	0	0	0	0	0	0	0	1	1	0
EC042_0285	Flagella	Motility/Chemotaxis	LafF	0	0	0	0	0	0	0	0	0	0	1	1	0
EC042_0286	Flagella	Motility/Chemotaxis	LafS	0	0	0	0	0	0	0	0	0	0	1	1	0
EC042_0287	Flagella	Motility/Chemotaxis	LafT	0	0	0	0	0	0	0	0	0	0	1	1	0
EC042_0288	Flagella	Motility/Chemotaxis	LafU	0	0	0	0	0	0	1	1	1	1	1	1	0
EC1303_c02530	Flagella	Motility/Chemotaxis	LfgC	0	0	0	0	0	0	0	0	0	0	1	1	0
Z1708	Flagella	Motility/Chemotaxis	FlgN	1	1	1	1	1	1	1	1	1	1	1	1	1
Z1710	Flagella	Motility/Chemotaxis	FlgA	1	1	1	1	1	1	1	1	1	1	1	1	1
Z1711	Flagella	Motility/Chemotaxis	FlgB	1	1	1	1	1	1	1	1	1	1	1	1	1
Z1712	Flagella	Motility/Chemotaxis	FlgC	1	1	1	1	1	1	1	1	1	1	1	1	1
Z1713	Flagella	Motility/Chemotaxis	FlgD	1	1	1	1	1	1	1	1	1	1	1	1	1
Z1714	Flagella	Motility/Chemotaxis	FlgE	1	1	1	1	1	1	1	1	1	1	1	1	1
Z1715	Flagella	Motility/Chemotaxis	FlgF	1	1	1	1	1	1	1	1	1	1	1	1	1
Z1716	Flagella	Motility/Chemotaxis	FlgG	1	1	1	1	1	1	1	1	1	1	1	1	1
Z1717	Flagella	Motility/Chemotaxis	FlgH	1	1	1	1	1	1	1	1	1	1	1	1	1
Z1718	Flagella	Motility/Chemotaxis	FlgI	1	1	1	1	1	1	1	1	1	1	1	1	1
Z1719	Flagella	Motility/Chemotaxis	FlgJ	1	1	1	1	1	1	1	1	1	1	1	1	1
Z1720	Flagella	Motility/Chemotaxis	FlgK	1	1	1	1	1	1	1	1	1	1	1	1	1
Z1721	Flagella	Motility/Chemotaxis	FlgL	1	1	1	1	1	1	1	1	1	1	1	1	1
Z2931	Flagella	Motility/Chemotaxis	FlhE	1	1	1	1	1	1	1	1	1	1	1	1	1
Z2932	Flagella	Motility/Chemotaxis	FlhA	0	1	1	1	1	1	1	1	1	1	1	1	1
Z2934	Flagella	Motility/Chemotaxis	FlhB	1	1	1	1	1	1	1	1	1	1	0	1	1
Z2935	Flagella	Motility/Chemotaxis	CheZ	1	1	1	1	1	1	1	1	1	1	1	1	1
Z2936	Flagella	Motility/Chemotaxis	CheY	1	1	1	1	1	1	1	1	1	1	1	0	1
Z2937	Flagella	Motility/Chemotaxis	CheB	1	1	1	1	1	1	1	1	1	1	1	0	1
Z2938	Flagella	Motility/Chemotaxis	CheR	1	1	1	1	1	1	1	1	1	1	1	0	1
Z2940	Flagella	Motility/Chemotaxis	Tar/CheM	1	1	1	1	1	1	1	1	1	1	1	0	1
Z2941	Flagella	Motility/Chemotaxis	CheW	1	1	1	1	1	1	1	1	1	1	1	0	1
Z2942	Flagella	Motility/Chemotaxis	CheA	1	1	1	1	1	1	1	1	1	1	1	0	1
Z2943	Flagella	Motility/Chemotaxis	MotB	1	1	1	1	1	1	1	1	1	1	1	0	1
Z2944	Flagella	Motility/Chemotaxis	MotA	1	1	1	1	1	1	1	1	1	1	1	0	1
Z2945	Flagella	Motility/Chemotaxis	FlhC	1	1	1	1	1	1	1	1	1	1	1	0	1
Z2946	Flagella	Motility/Chemotaxis	FlhD	1	1	1	1	1	1	1	1	1	1	1	0	1
Z3010	Flagella	Motility/Chemotaxis	FliY	1	1	1	1	1	0	1	1	1	1	1	1	1
Z3011	Flagella	Motility/Chemotaxis	FliZ	1	1	1	1	1	1	1	1	1	1	1	1	1
Z3012	Flagella	Motility/Chemotaxis	FliA	1	1	1	1	1	1	1	1	1	1	1	1	1
Z3013	Flagella	Motility/Chemotaxis	FliC	0	0	0	0	0	0	1	0	1	1	1	0	0
Z3014	Flagella	Motility/Chemotaxis	FliD	1	1	1	1	1	1	1	1	1	1	1	1	1
Z3015	Flagella	Motility/Chemotaxis	FliS	1	1	1	1	1	1	1	1	1	1	1	1	1
Z3016	Flagella	Motility/Chemotaxis	FliT	1	1	1	1	1	1	1	1	1	1	1	1	1
Z3027	Flagella	Motility/Chemotaxis	FliE	1	1	1	1	1	1	1	1	1	1	0	1	1
Z3028	Flagella	Motility/Chemotaxis	FliF	1	1	1	1	1	1	1	1	1	1	0	1	1
Z3029	Flagella	Motility/Chemotaxis	FliG	1	1	1	1	1	1	1	1	1	1	0	1	1
Z3030	Flagella	Motility/Chemotaxis	FliH	1	1	1	1	1	1	1	1	1	1	0	1	1
Z3031	Flagella	Motility/Chemotaxis	FliI	1	1	1	1	1	1	1	1	1	1	0	1	1
Z3032	Flagella	Motility/Chemotaxis	FliJ	1	1	1	1	1	1	1	1	1	1	0	1	1
Z3033	Flagella	Motility/Chemotaxis	FliK	1	1	1	1	1	1	1	1	1	1	0	1	1
Z3034	Flagella	Motility/Chemotaxis	FliL	1	1	1	1	1	1	1	1	1	1	0	1	1
Z3035	Flagella	Motility/Chemotaxis	FliM	1	1	1	1	1	1	1	1	1	1	0	1	1
Z3036	Flagella	Motility/Chemotaxis	FliN	1	1	1	1	1	1	1	1	1	1	0	1	1
Z3037	Flagella	Motility/Chemotaxis	FliO	1	1	1	1	1	1	1	1	0	1	0	1	1
Z3038	Flagella	Motility/Chemotaxis	FliP	1	1	1	1	1	1	1	1	1	1	0	1	1
Z3039	Flagella	Motility/Chemotaxis	FliQ	1	1	1	1	1	1	1	1	1	1	0	1	1
Z3040	Flagella	Motility/Chemotaxis	FliR	1	1	1	1	1	1	1	1	1	1	0	1	1
Z3583	Flagella	Motility/Chemotaxis	Flk	1	1	1	1	1	1	1	1	1	1	1	1	1
c2398	Adhesion_invasion	inhibition of TIR domain signalling	TcpC	0	1	1	0	0	1	0	0	0	0	0	0	0
c3610	Adhesion_invasion	iron-regulated adhesin	Iha	1	1	1	1	1	0	0	0	0	1	1	0	0
ECOK1_0581	Adhesion_invasion	invasion	IbeB	1	1	1	1	1	1	1	1	1	1	1	1	1
ECOK1_4427	Adhesion_invasion	invasion	IbeC	1	1	1	1	1	1	1	1	1	1	1	1	1
ECOK1_4837	Adhesion_invasion	invasion	IbeA	0	0	0	0	0	0	1	0	1	1	0	0	0
ECS88_3547	Adhesion_invasion	interaction of E. coli K1 with HBMECs	NlpI	1	1	1	1	1	1	1	1	1	1	1	1	1
ECU07174	Adhesion_invasion	heat-resistant agglutinin	Hra1	0	0	1	1	1	1	1	0	0	1	0	0	0
ETEC_3907	Adhesion_invasion	adhesin/invasin	Tia	0	0	0	0	0	0	0	1	0	0	0	0	0
TRAJ3_ECOLX	Adhesion_invasion	F-plasmid assoc.; serum resistance	TraJ	1	0	0	0	0	0	0	0	0	0	0	0	0
Z1307	Adhesion_invasion	involved in crossing the blood-brain barrier	OmpA	1	1	1	1	1	1	1	1	1	1	1	1	1
Z1670	Adhesion_invasion	Curli	CsgG	0	1	1	1	1	1	1	1	1	1	1	1	1
Z1671	Adhesion_invasion	Curli	CsgF	1	1	1	1	1	1	1	1	1	1	1	1	1
Z1672	Adhesion_invasion	Curli	CsgE	1	1	1	1	1	1	1	1	1	1	1	1	1
Z1673	Adhesion_invasion	Curli	CsgD	1	1	1	1	1	1	1	1	1	1	1	1	1
Z1675	Adhesion_invasion	Curli	CsgB	1	1	1	1	1	1	1	1	1	1	1	1	1
Z1676	Adhesion_invasion	Curli	CsgA	1	1	1	1	1	1	1	1	1	1	1	1	1
Z1677	Adhesion_invasion	Curli	CsgC	1	1	1	1	1	1	1	1	1	1	1	1	1
AAK09047	CU_fimbriae	CS12 fimbriae	CswA	0	0	0	0	0	1	0	0	0	0	0	0	0
AAK09048	CU_fimbriae	CS12 fimbriae	CswB	0	0	0	0	0	1	0	0	0	0	0	0	0
AAK09049	CU_fimbriae	CS12 fimbriae	CswC	0	0	0	0	0	1	0	0	0	0	0	0	0
AAK09050	CU_fimbriae	CS12 fimbriae	CswD	0	0	0	0	0	1	0	0	0	0	0	0	0
AAK09051	CU_fimbriae	CS12 fimbriae	CswE	0	0	0	0	0	1	0	0	0	0	0	0	0
AAK09052	CU_fimbriae	CS12 fimbriae	CswF	0	0	0	0	0	1	0	0	0	0	0	0	0
b0136	CU_fimbriae	Yad fimbriae	YadK	1	1	1	1	1	1	1	1	1	1	1	0	1
b0137	CU_fimbriae	Yad fimbriae	YadL	0	1	1	1	1	0	0	0	0	0	0	0	1
b0138	CU_fimbriae	Yad fimbriae	YadM	1	1	1	1	1	1	1	1	1	1	1	0	0
b0139	CU_fimbriae	Yad fimbriae	HtrE	1	1	1	1	1	1	1	1	1	1	1	1	1
b0140	CU_fimbriae	Yad fimbriae	YadV	1	1	1	1	1	1	1	1	1	1	1	1	1
b0141	CU_fimbriae	Yad fimbriae	YadN	1	1	1	1	1	1	1	1	1	1	1	1	1
b0530	CU_fimbriae	Sfm fimbriae	SfmA	0	0	0	0	0	0	0	0	0	0	1	1	1
b0531	CU_fimbriae	Sfm fimbriae	SfmC	0	0	0	0	0	0	0	0	0	0	1	1	1
b0532	CU_fimbriae	Sfm fimbriae	SfmD	0	0	0	0	0	0	0	0	0	0	1	1	1
b0533	CU_fimbriae	Sfm fimbriae	SfmH	0	0	0	0	0	0	0	0	0	0	1	1	1
b0534	CU_fimbriae	Sfm fimbriae	SfmF	0	0	0	0	0	0	0	0	0	0	1	1	1
b0535	CU_fimbriae	Sfm fimbriae	SfmZ	0	0	0	0	0	0	0	0	0	0	1	1	1
b0716	CU_fimbriae	Ybg fimbriae	YbgO	1	0	0	0	0	0	0	0	0	0	0	1	1
b0717	CU_fimbriae	Ybg fimbriae	YbgP	1	0	0	0	0	0	0	0	0	0	0	1	1
b0718	CU_fimbriae	Ybg fimbriae	YbgQ	1	0	0	0	0	0	0	0	0	0	0	1	1
b0719	CU_fimbriae	Ybg fimbriae	YbgD	1	0	0	0	0	0	0	0	0	0	0	1	1
b2108	CU_fimbriae	Yeh fimbriae	YehA	0	1	1	1	1	1	1	1	1	1	1	1	1
b2109	CU_fimbriae	Yeh fimbriae	YehB	1	1	1	1	1	1	1	1	1	1	0	1	1
b2110	CU_fimbriae	Yeh fimbriae	YehC	1	1	1	1	1	1	1	1	1	1	0	1	1
b2111	CU_fimbriae	Yeh fimbriae	YehD	1	1	1	1	1	1	1	1	1	1	0	1	1
b2333	CU_fimbriae	Yfc fimbriae	YfcP	0	1	1	1	1	1	1	1	1	1	1	0	0
b2336	CU_fimbriae	Yfc fimbriae	YfcS	1	1	1	1	1	1	1	1	1	1	1	1	1
EC042_2578	CU_fimbriae	Yfc fimbriae	YfcU	1	1	1	1	1	1	1	1	1	0	1	1	1
b2339	CU_fimbriae	Yfc fimbriae	YfcV	0	1	1	1	1	1	1	1	1	1	1	0	1
b3142	CU_fimbriae	Yra fimbriae	YraH	0	0	0	0	0	0	0	0	0	0	0	0	1
b3143	CU_fimbriae	Yra fimbriae	YraI	0	0	0	0	0	0	0	0	0	0	0	0	1
b3144	CU_fimbriae	Yra fimbriae	YraJ	0	0	0	0	0	0	0	0	0	0	0	0	1
b3145	CU_fimbriae	Yra fimbriae	YraK	0	0	0	0	0	0	0	0	0	0	0	0	1
c1237	CU_fimbriae	F1C fimbriae	FocI-2	0	1	1	1	1	1	1	1	1	0	1	0	0
c1238	CU_fimbriae	F1C fimbriae	FocB	0	1	0	1	1	1	1	0	1	1	0	0	0
c1239	CU_fimbriae	F1C fimbriae	FocA	0	1	1	1	1	1	0	0	0	0	0	0	0
c1240	CU_fimbriae	F1C fimbriae	FocI	0	1	1	1	1	1	1	0	1	1	0	0	0
c1241	CU_fimbriae	F1C fimbriae	FocC	0	1	1	1	1	1	1	0	1	1	0	0	0
c1242	CU_fimbriae	F1C fimbriae	FocD	0	1	1	0	1	1	1	0	1	1	0	0	0
c1243	CU_fimbriae	F1C fimbriae	FocF	0	1	0	1	1	1	1	0	1	1	0	0	0
c1244	CU_fimbriae	F1C fimbriae	FocG	0	1	1	1	1	0	0	0	0	0	0	0	0
c1245	CU_fimbriae	F1C fimbriae	FocH	0	1	1	1	1	1	1	0	1	0	0	0	0
c1246	CU_fimbriae	F1C fimbriae	FocY	0	1	1	1	1	1	1	0	0	0	0	0	0
c1247	CU_fimbriae	F1C fimbriae	FocX	0	1	0	1	0	1	1	1	1	1	1	0	0
c3791	CU_fimbriae	Ygi-Yqi fimbriae	YgiL	0	1	1	1	1	0	1	1	1	1	0	0	0
c3792	CU_fimbriae	Ygi-Yqi fimbriae	YqiG	0	1	1	1	1	0	1	1	1	1	0	0	0
c3793	CU_fimbriae	Ygi-Yqi fimbriae	YqiH	0	1	1	1	1	0	1	1	1	1	0	0	0
c3794	CU_fimbriae	Ygi-Yqi fimbriae	YqiI	0	1	1	1	1	0	1	1	1	1	0	0	0
EC042_0022	CU_fimbriae	uncharacterized fimbriae, EAEC strain 042	EC042_0022	0	0	0	0	0	0	0	0	0	0	1	1	0
EC042_0023	CU_fimbriae	uncharacterized fimbriae, EAEC strain 042	EC042_0023	0	0	0	0	0	0	0	0	0	0	1	1	0
EC042_0024	CU_fimbriae	uncharacterized fimbriae, EAEC strain 042	EC042_0024	0	0	0	0	0	0	0	0	0	0	1	1	0
EC042_0025	CU_fimbriae	uncharacterized fimbriae, EAEC strain 042	EC042_0025	0	0	0	0	0	0	0	0	0	0	0	0	1
EC042_1638	CU_fimbriae	uncharacterized fimbriae, EAEC strain 042	EC042_1638	1	1	0	1	1	0	1	1	1	1	1	1	1
EC042_1634	CU_fimbriae	Yde fimbriae	YdeQ	1	1	1	1	1	0	1	0	1	1	1	1	1
EC042_1635	CU_fimbriae	Yde fimbriae	YdeR	1	1	1	1	1	0	0	1	1	1	1	1	1
EC042_1636	CU_fimbriae	Yde fimbriae	YdeS	1	1	1	1	1	0	0	1	1	1	1	1	1
EC042_1637	CU_fimbriae	Yde fimbriae	YdeT	1	1	1	1	1	0	0	1	1	1	0	1	1
EC042_1639A	CU_fimbriae	transcriptional regulator located upstream of ydeQ	YneL	1	1	0	1	1	0	1	1	1	1	0	1	1
ECS88_3819	CU_fimbriae	Auf fimbriae	AufG	1	1	1	1	1	1	0	1	0	0	0	1	0
ECS88_3820	CU_fimbriae	Auf fimbriae	AufF	1	1	1	1	1	1	1	1	1	1	0	0	0
ECS88_3821	CU_fimbriae	Auf fimbriae	AufE	1	1	1	1	1	1	1	1	1	1	0	0	0
ECS88_3822	CU_fimbriae	Auf fimbriae	AufD	1	1	1	1	1	1	1	1	1	1	0	1	0
ECS88_3823	CU_fimbriae	Auf fimbriae	AufC	1	1	1	1	1	1	1	1	1	1	0	1	0
ECS88_3824	CU_fimbriae	Auf fimbriae	AufB	1	1	1	1	1	1	1	1	1	1	0	1	0
ECS88_3825	CU_fimbriae	Auf fimbriae	AufA	1	1	1	1	1	1	1	1	1	1	0	1	0
ECW_m3361	CU_fimbriae	EAF fimbriae	EafD	0	0	0	0	0	1	0	0	0	0	0	0	1
ECW_m3362	CU_fimbriae	EAF fimbriae	EafC	0	0	0	0	0	1	0	0	0	0	1	0	1
ECW_m3363	CU_fimbriae	EAF fimbriae	EafB	0	0	0	0	0	1	0	0	0	0	1	0	1
ECW_m3364	CU_fimbriae	EAF fimbriae	EafA	0	0	0	0	0	1	0	0	0	0	1	0	1
ECW_m4028	CU_fimbriae	LPF fimbriae	LpfD	1	0	0	0	0	0	0	0	0	0	1	1	1
ECW_m4029	CU_fimbriae	LPF fimbriae	LpfC	1	0	0	0	0	0	0	0	0	0	1	1	1
ECW_m4030	CU_fimbriae	LPF fimbriae	LpfB	1	0	0	0	0	0	0	0	0	0	1	1	1
ECW_m4031	CU_fimbriae	LPF fimbriae	LpfA	1	0	0	0	0	0	0	0	0	0	1	1	1
UTI89_C1107	CU_fimbriae	S fimbriae	SfaC	0	1	1	1	1	1	1	1	1	0	1	0	0
UTI89_C1108	CU_fimbriae	S fimbriae	SfaB	0	1	0	1	1	1	1	0	1	1	0	0	0
UTI89_C1109	CU_fimbriae	S fimbriae	SfaA	0	0	1	0	0	0	1	0	1	0	0	0	0
UTI89_C1110	CU_fimbriae	S fimbriae	SfaD	0	1	1	1	1	1	1	0	1	1	0	0	0
UTI89_C1111	CU_fimbriae	S fimbriae	SfaE	0	1	1	1	1	1	1	0	1	1	0	0	0
UTI89_C1112	CU_fimbriae	S fimbriae	SfaF	0	1	1	0	1	1	1	0	1	1	0	0	0
UTI89_C1113	CU_fimbriae	S fimbriae	SfaG	0	1	0	1	1	1	1	0	1	1	0	0	0
UTI89_C1114	CU_fimbriae	S fimbriae	SfaS	0	0	0	0	0	1	1	0	1	1	0	0	0
UTI89_C1115	CU_fimbriae	S fimbriae	SfaH	0	1	1	1	1	1	1	0	1	0	0	0	0
UTI89_C4886	CU_fimbriae	P fimbriae	PapX	0	1	0	1	0	1	1	1	1	1	1	0	0
UTI89_C4887	CU_fimbriae	P fimbriae	PapG	0	0	0	1	1	1	1	0	0	0	0	0	0
ECOPAPK	CU_fimbriae	P fimbriae	PapGII	0	1	0	0	0	0	0	0	0	0	0	0	0
CAA43558	CU_fimbriae	P fimbriae	PapGIII	0	0	0	1	1	1	1	0	0	0	0	0	0
UTI89_C4888	CU_fimbriae	P fimbriae	PapF	0	1	0	1	1	1	1	0	0	0	0	0	0
UTI89_C4889	CU_fimbriae	P fimbriae	PapE	0	1	0	1	1	1	1	0	0	0	0	0	0
UTI89_C4890	CU_fimbriae	P fimbriae	PapK	0	1	0	1	1	1	1	0	0	0	0	0	0
UTI89_C4891	CU_fimbriae	P fimbriae	PapJ	0	1	0	1	1	1	1	0	0	0	0	0	0
UTI89_C4892	CU_fimbriae	P fimbriae	PapD	1	1	0	1	1	1	1	0	1	0	0	0	0
UTI89_C4893	CU_fimbriae	P fimbriae	PapC	0	1	0	1	1	1	1	0	1	0	0	0	0
UTI89_C4894	CU_fimbriae	P fimbriae	PapH	0	1	0	1	1	1	1	0	0	0	0	0	0
UTI89_C4895	CU_fimbriae	P fimbriae	PapA	0	0	0	0	0	0	1	1	0	0	1	0	0
UTI89_C4896	CU_fimbriae	P fimbriae	PapB	0	1	0	1	1	1	1	0	1	1	0	0	0
UTI89_C4897	CU_fimbriae	P fimbriae	PapI	0	1	1	1	1	1	1	1	1	0	1	0	0
CAC85333	CU_fimbriae	Pix fimbriae	PixA	1	0	0	0	0	1	0	0	1	0	0	0	0
CAC85334	CU_fimbriae	Pix fimbriae	PixH	1	0	0	0	0	1	0	0	1	0	0	0	0
CAC85335	CU_fimbriae	Pix fimbriae	PixC	0	0	0	0	0	1	0	0	1	0	0	0	0
CAC85336	CU_fimbriae	Pix fimbriae	PixD	1	1	0	1	1	1	1	0	1	0	0	0	0
CAC85337	CU_fimbriae	Pix fimbriae	PixJ	1	0	0	0	0	1	0	0	1	0	0	0	0
CAC85338	CU_fimbriae	Pix fimbriae	PixF	0	0	0	0	0	1	0	0	1	0	0	0	0
CAC85339	CU_fimbriae	Pix fimbriae	PixG	0	0	0	0	0	1	0	0	1	0	0	0	0
SF0157_p07	CU_fimbriae	Sfp fimbriae	SfpH	1	0	0	0	0	1	0	0	1	0	0	0	0
SF0157_p08	CU_fimbriae	Sfp fimbriae	SfpC	0	1	0	1	1	1	1	0	1	0	0	0	0
SF0157_p09	CU_fimbriae	Sfp fimbriae	SfpD	1	1	0	1	1	1	1	0	1	0	0	0	0
UTI89_C5009	CU_fimbriae	Type 1 fimbriae	FimB	1	1	0	1	1	1	1	1	1	1	1	1	1
UTI89_C5010	CU_fimbriae	Type 1 fimbriae	FimE	1	1	1	0	0	1	1	1	1	1	1	1	1
UTI89_C5011	CU_fimbriae	Type 1 fimbriae	FimA	1	1	1	0	0	1	1	1	1	1	1	1	1
UTI89_C5012	CU_fimbriae	Type 1 fimbriae	FimI	1	1	1	0	0	1	1	0	1	1	1	0	1
UTI89_C5013	CU_fimbriae	Type 1 fimbriae	FimC	0	1	1	0	0	1	1	1	1	1	0	1	1
UTI89_C5014	CU_fimbriae	Type 1 fimbriae	FimD	1	1	1	1	1	1	1	1	1	1	1	1	1
UTI89_C5015	CU_fimbriae	Type 1 fimbriae	FimF	1	1	1	1	1	1	1	1	1	1	1	1	1
UTI89_C5016	CU_fimbriae	Type 1 fimbriae	FimG	1	1	1	1	1	1	1	1	1	1	1	1	1
UTI89_C5017	CU_fimbriae	Type 1 fimbriae	FimH	1	1	1	1	1	1	1	1	1	1	1	1	1
Z0356	CU_fimbriae	Mat/ECP fimbriae	YagV/EcpE/MatF	1	1	1	1	1	1	1	1	1	1	0	1	1
Z0357	CU_fimbriae	Mat/ECP fimbriae	YagW/EcpD/MatE	1	1	1	1	1	1	1	1	1	1	1	1	1
Z0358	CU_fimbriae	Mat/ECP fimbriae	YagX/EcpC/MatD	1	1	1	1	1	1	1	1	1	1	1	1	1
Z0359	CU_fimbriae	Mat/ECP fimbriae	YagY/EcpB/MatC	1	1	1	1	1	1	1	1	1	1	0	1	1
Z0360	CU_fimbriae	Mat/ECP fimbriae	YagZ/EcpA/MatB	1	1	1	1	1	1	1	1	1	1	0	1	1
Z0361	CU_fimbriae	Mat/ECP fimbriae	YkgK/EcpR/MatA	1	1	1	1	1	1	1	1	1	1	0	1	1
Z1286	CU_fimbriae	E. coli laminin-binding fimbriae (ELF)	YcbQ	0	0	0	0	0	0	0	0	0	0	1	0	1
Z1287	CU_fimbriae	E. coli laminin-binding fimbriae (ELF)	YcbR	0	0	0	0	0	0	0	0	0	0	1	0	1
Z1288m	CU_fimbriae	E. coli laminin-binding fimbriae (ELF)	YcbS	0	0	0	0	0	0	0	0	0	0	1	0	1
Z1290	CU_fimbriae	E. coli laminin-binding fimbriae (ELF)	YcbT	0	0	0	0	0	0	0	0	0	0	1	0	1
Z1291	CU_fimbriae	E. coli laminin-binding fimbriae (ELF)	YcbU	0	0	0	0	0	0	0	0	0	0	1	0	1
Z1292	CU_fimbriae	E. coli laminin-binding fimbriae (ELF)	YcbV	0	0	0	0	0	0	0	0	0	0	1	0	1
Z1293m	CU_fimbriae	E. coli laminin-binding fimbriae (ELF)	YcbF	0	0	0	0	0	0	0	0	0	0	1	0	1
APECO1_O1CoBM100	Iron_uptake	E. coli iron transport	EitC	1	0	0	0	0	0	0	0	0	0	0	0	0
APECO1_O1CoBM101	Iron_uptake	E. coli iron transport	EitB	1	0	0	0	0	0	0	0	0	0	0	0	0
APECO1_O1CoBM102	Iron_uptake	E. coli iron transport	EitA	1	0	0	0	0	0	0	0	0	0	0	0	0
APECO1_O1CoBM99	Iron_uptake	E. coli iron transport	EitD	1	0	0	0	0	0	0	0	0	0	0	0	0
APECO1_O1CoBM197	Iron_uptake	E. coli transport system	EtsA	1	0	0	0	0	0	0	1	0	1	0	0	0
APECO1_O1CoBM198	Iron_uptake	E. coli transport system	EtsB	1	0	0	0	0	0	0	1	1	1	0	0	0
APECO1_O1CoBM199	Iron_uptake	E. coli transport system	EtsC	0	0	0	0	0	0	0	1	1	1	0	0	0
b0150	Iron_uptake	Ferrichrome transport	FhuA	1	1	1	1	1	1	1	1	1	1	1	1	1
b0151	Iron_uptake	Ferrichrome transport	FhuC	1	1	1	1	1	1	1	1	1	1	1	1	1
b0152	Iron_uptake	Ferrichrome transport	FhuD	1	1	1	1	1	1	1	1	1	1	1	1	1
b0153	Iron_uptake	Ferrichrome transport	FhuB	1	1	1	1	1	1	1	1	1	1	1	1	1
b1102	Iron_uptake	Ferrichrome transport	FhuE	1	1	1	1	1	1	1	1	1	1	1	1	1
b4367	Iron_uptake	Ferrichrome transport	FhuF	1	1	1	1	1	1	1	1	1	1	1	1	1
b3408	Iron_uptake	Ferrous iron transport	FeoA	1	1	1	1	1	1	1	1	1	1	1	1	1
b3409	Iron_uptake	Ferrous iron transport	FeoB	1	1	1	1	1	1	1	1	1	1	1	1	1
b3410	Iron_uptake	Ferrous iron transport	FeoC	1	1	1	1	1	1	1	1	1	1	1	1	1
b4287	Iron_uptake	Ferric citrate transport	FecE	1	0	1	1	1	0	0	1	1	0	1	1	0
b4288	Iron_uptake	Ferric citrate transport	FecD	1	0	1	1	1	0	0	1	1	0	1	1	0
b4289	Iron_uptake	Ferric citrate transport	FecC	1	0	1	1	1	0	0	1	1	0	1	1	0
b4290	Iron_uptake	Ferric citrate transport	FecB	1	0	1	1	1	0	0	1	1	0	1	1	0
b4291	Iron_uptake	Ferric citrate transport	FecA	1	0	1	1	1	0	0	1	1	0	1	1	0
b4292	Iron_uptake	Ferric citrate transport	FecR	1	0	1	1	1	0	0	1	1	0	1	1	0
b4293	Iron_uptake	Ferric citrate transport	FecI	1	0	1	1	1	0	0	1	1	0	1	1	0
c0668	Iron_uptake	Enterobactin	EntD	1	1	1	1	1	1	1	1	1	1	1	1	1
c0669	Iron_uptake	Ferric enterobactin transporter	FepA	0	1	1	1	1	1	1	1	1	1	1	1	1
c0671	Iron_uptake	Enterobactin esterase	Fes	1	1	1	1	1	1	1	1	1	1	1	1	1
c0673	Iron_uptake	Enterobactin	EntF	1	1	1	1	1	1	1	1	1	1	1	1	1
c0674	Iron_uptake	Ferric enterobactin transporter	FepE	1	1	1	1	1	1	1	1	1	1	1	1	1
c0675	Iron_uptake	Ferric enterobactin transporter	FepC	1	1	1	1	1	1	1	1	1	1	1	1	1
c0676	Iron_uptake	Ferric enterobactin transporter	FepG	1	1	1	1	1	1	1	1	1	1	1	1	1
c0677	Iron_uptake	Ferric enterobactin transporter	FepD	1	1	1	1	1	1	1	1	1	1	1	1	1
c0678	Iron_uptake	Enterobactin	EntS	1	1	1	1	1	1	1	1	1	1	1	1	1
c0679	Iron_uptake	Ferric enterobactin transporter	FepB	1	1	1	1	1	1	1	1	1	1	1	1	1
c0680	Iron_uptake	Enterobactin	EntC	1	1	1	1	1	1	1	1	1	1	1	1	1
c0681	Iron_uptake	Enterobactin	EntE	1	1	1	1	1	1	1	1	1	1	1	1	1
c0682	Iron_uptake	Enterobactin	EntB	1	1	1	1	1	1	1	1	1	1	1	1	1
c0683	Iron_uptake	Enterobactin	EntA	1	1	1	1	1	1	1	1	1	1	1	1	1
c0890	Iron_uptake	Catecholate receptor	Fiu	1	1	1	1	1	1	1	1	1	1	1	1	1
c1250	Iron_uptake	Salmochelin	IroN	1	1	1	1	1	1	1	1	1	1	0	0	0
c1251	Iron_uptake	Salmochelin	IroE	1	1	1	1	1	1	1	1	1	1	0	0	0
c1252	Iron_uptake	Salmochelin	IroD	1	1	1	1	1	1	1	1	1	1	0	0	0
c1253	Iron_uptake	Salmochelin	IroC	1	1	1	1	1	1	1	1	1	1	0	0	0
c1254	Iron_uptake	Salmochelin	IroB	1	1	1	1	1	1	1	1	1	1	0	0	0
c2419	Iron_uptake	Yersiniabactin	YbtS	1	1	1	1	1	1	1	1	1	1	1	0	0
c2420	Iron_uptake	Yersiniabactin	YbtX	1	1	1	1	1	1	1	1	1	1	1	0	0
c2421	Iron_uptake	Yersiniabactin	YbtQ	1	1	1	1	1	1	1	1	1	1	1	0	0
c2422	Iron_uptake	Yersiniabactin	YbtP	1	1	1	1	1	1	1	1	1	1	1	0	0
c2423	Iron_uptake	Yersiniabactin	YbtA	1	1	1	1	1	1	1	1	1	1	1	0	0
c2424	Iron_uptake	Yersiniabactin	Irp2	1	1	1	1	1	1	1	1	1	1	1	0	0
c2429	Iron_uptake	Yersiniabactin	Irp1	1	1	1	1	1	1	1	1	1	1	1	0	0
c2430	Iron_uptake	Yersiniabactin	YbtU	1	1	1	1	1	1	1	1	1	1	1	0	0
c2432	Iron_uptake	Yersiniabactin	YbtT	1	1	1	1	1	1	1	1	1	1	1	0	0
c2433	Iron_uptake	Yersiniabactin	YbtE	1	1	1	1	1	1	1	1	1	1	1	0	0
c2436	Iron_uptake	Yersiniabactin	FyuA	1	1	1	1	1	1	1	1	1	1	1	0	0
c2482	Iron_uptake	Heme receptor	Hma	0	1	1	1	1	1	1	0	1	1	0	0	0
c2690	Iron_uptake	Ferric iron-catecholate outer membrane transporter; colicin I receptor	CirA	1	1	1	1	1	1	1	1	1	1	1	1	1
c3623	Iron_uptake	Aerobactin receptor	IutA	0	1	1	1	1	0	0	1	0	1	1	0	0
c3624	Iron_uptake	Aerobactin	IucD	0	1	1	1	1	0	0	1	0	1	1	0	0
c3625	Iron_uptake	Aerobactin	IucC	0	1	1	1	1	0	0	1	0	1	1	0	0
c3626	Iron_uptake	Aerobactin	IucB	0	1	1	1	1	0	0	1	0	1	1	0	0
c3627	Iron_uptake	Aerobactin	IucA	0	1	1	1	1	0	0	1	0	1	0	0	0
c3628	Iron_uptake	linked to aerobactin locus	ShiF	0	1	1	1	1	0	0	1	0	1	1	0	0
c4307	Iron_uptake	Heme iron transport	ChuS	1	1	1	1	1	1	1	1	1	1	1	1	0
c4308	Iron_uptake	Heme iron transport	ChuA	1	1	1	1	1	1	1	1	1	1	1	1	0
c4313	Iron_uptake	Heme iron transport	ChuT	1	1	1	1	1	1	1	1	1	1	1	1	0
c4314	Iron_uptake	Heme iron transport	ChuW	1	1	1	1	1	1	1	1	1	1	1	1	0
c4315	Iron_uptake	Heme iron transport	ChuX	1	1	1	1	1	1	1	1	1	1	1	1	0
c4316	Iron_uptake	Heme iron transport	ChuY	1	1	1	1	1	1	1	1	1	1	1	1	0
c4317	Iron_uptake	Heme iron transport	ChuU	1	1	1	1	1	1	1	1	1	1	1	1	0
c4318	Iron_uptake	Heme iron transport	ChuV	1	1	1	1	1	1	1	1	1	1	1	1	0
c5174	Iron_uptake	Iron-regulated virulence gene	IreA	1	1	0	0	0	0	0	1	0	0	0	0	0
EC042_1093	Iron_uptake	Ferrous iron transport, implicated in haem iron transport	EfeU	1	1	1	1	1	1	1	1	1	1	1	1	1
EC042_1094	Iron_uptake	ferrous iron transport, implicated in heme iron transport	EfeO	1	1	1	1	1	1	1	1	1	1	1	1	1
EC042_1095	Iron_uptake	Ferrous iron transport, implicated in heme iron transport	EfeB	1	1	1	1	1	1	1	1	1	1	1	1	1
EC042_1518	Iron_uptake	Salmonella iron transport system	SitD	1	1	1	1	1	1	1	0	1	0	1	1	0
EC042_1519	Iron_uptake	Salmonella iron transport system	SitC	1	1	1	1	1	1	1	1	1	1	1	1	0
EC042_1520	Iron_uptake	Salmonella iron transport system	SitB	1	1	1	1	1	1	1	1	1	0	1	1	0
EC042_1521	Iron_uptake	Salmonella iron transport system	SitA	1	1	1	1	1	1	1	1	1	0	1	1	0
EC042_3315	Iron_uptake	Fit iron transport system	FitR	1	1	1	1	1	1	1	1	1	1	1	0	0
EC042_3316	Iron_uptake	Fit iron transport system	FitE	1	1	1	1	1	1	1	1	1	1	1	0	0
EC042_3317	Iron_uptake	Fit iron transport system	FitD	1	1	1	1	1	1	1	1	1	1	1	0	0
EC042_3318	Iron_uptake	Fit iron transport system	FitC	1	1	1	1	1	1	1	1	1	1	1	0	0
EC042_3319	Iron_uptake	Fit iron transport system	FitB	1	1	1	1	1	1	1	1	1	1	1	0	0
EC042_3320	Iron_uptake	Fit iron transport system	FitA	1	1	1	1	1	1	1	1	1	1	1	0	0
UTI89_P027	Iron_uptake	iron- and temperature-regulated genes	CjrA	0	0	0	0	0	0	0	0	0	0	1	0	0
UTI89_P028	Iron_uptake	iron- and temperature-regulated genes	CjrB	0	0	0	0	0	0	0	0	0	0	1	0	0
UTI89_P029	Iron_uptake	iron- and temperature-regulated genes	CjrC	0	0	0	0	0	0	0	0	0	0	1	0	0
				278	322	322	341	341	370	360	330	387	368	280	307	250
