# Supplementary material for: Characterization of Asymptomatic Bacteriuria Escherichia coli Isolates in Search of Alternative Strains for Efficient Bacterial Interference against Uropathogens
Source: Front Microbiol. 2018 Feb 14;9:214. doi: 10.3389/fmicb.2018.00214 (PMC5817090; doi:10.3389/fmicb.2018.00214)
Supplement: TABLE S4 — Strain- and group-specific virulence/fitness-associated factors detected in group 1 or 2 ABU strains with increased competitiveness to E. coli 83972 and/or UPEC strain 536. [file Table_4.XLSX]

## Sheet: 9_singletons
Gene/Locus tag	Gene	Accession no.	VF class	Description
DQ100454	cdiB	DQ100454	Bacteriocins, antagonistic factors	Outer membrane protein component of the contact-dependent growth inhibition system
AAC13753	hra1	AAC13753	Adhesion and invasion	Heat resistant agglutinin 1

## Sheet: 65_singletons
Gene/Locus tag	Gene	Accession no.	VF class	Description
TRAJ3_ECOLX	traJ	P13949	Adhesion and invasion	Protein TraJ
CE2CEALIB	ceiB	M29885	Bacteriocins	Plasmid Colicin E2 operon encoding the colicin activity (ceaB), colicin immunity (ceiB) and lysis (celB) protein genes, complete cds.
CE1COL1	colE1	J01563	Bacteriocins	Plasmid ColE1 colicin E1 gene
ACB20372	EcSMS35_B0007	ACB20372	Bacteriocins	Colicin-E1 protein (plasmid)
YP_001481257	eitA	YP_001481257	Iron uptake	ABC transporter substrate-binding protein
YP_001481256	eitB	YP_001481256	Iron uptake	Putative iron transport system, permease component
YP_001481255	eitC	YP_001481255	Iron uptake	Putative iron transport system, ATP-binding component
YP_001481254	eitD	YP_001481254	Iron uptake	Putative iron transport system, membrane component
AJF55749	etk	AJF55749	Serum resistance	Tyrosine-protein kinase, role in O-antigen capsule formation
AJF55750	etp	AJF55750	Serum resistance	Phosphotyrosine-protein phosphatase
AJF55755	gfcA	AJF55755	Serum resistance	O-antigen capsule production threonine-rich inner membrane protein
AJF55754	gfcB	AJF55754	Serum resistance	O-antigen capsule production lipoprotein
AJF55753	gfcC	AJF55753	Serum resistance	Putative O-antigen capsule production periplasmic protein
AJF55752	gfcD	AJF55752	Serum resistance	Putative O-antigen capsule production periplasmic protein
AJF55751	gfcE	AJF55751	Serum resistance	Putative O-antigen capsule outer membrane auxillary protein export channel
ADJ53351	aatA	ADJ53351	T5SS	Autotransporter adhesin
NP_286049	ehaA	NP_286049	T5SS	Outer membrane autotransporter barrel domain-containing protein
CAU99295	pic	CAU99295	T5SS	Serine protease pic precursor (ShMu)
YP_670698	ECP_2813	YP_670698	T6SS	Hypothetical protein

## Sheet: 91_singletons
Gene/Locus tag	Gene	Accession no.	VF class	Description
AE016758_306	focH	AAN79702	CU fimbriae	F1C Putative fimbrial adhesin precursor
ABE10296	papC	ABE10296	CU fimbriae	Outer membrane usher protein PapC precursor
CAC85335	pixC	CAC85335	CU fimbriae	Pix pilus usher
CAC85338	pixF	CAC85338	CU fimbriae	Minor pilus subunit
CAC85339	pixG	CAC85339	CU fimbriae	Adhesin
ABE06593	sfaA	ABE06593	CU fimbriae	S fimbriae major subunit SfaA
ABE06599	sfaH	ABE06599	CU fimbriae	S fimbriae minor subunit SfaH
YP_001294672	sfpC	YP_001294672	CU fimbriae	W0008 (plasmid)
YP_006099515	sepA	YP_006099515	T5SS	Hemoglobin-binding protease Hbp
ABD51643	tsh	ABD51643	T5SS	Temperature sensitive hemagglutinin
NP_752330	vat	NP_752330	T5SS	Hemoglobin protease

## Sheet: 106_singletons
Gene/Locus tag	Gene	Accession no.	VF class	Description
CAA68592	NA	CAA68592	Bacteriocins	Unnamed protein product
Y00533	cna	Y00533	Bacteriocins	ColN plasmid cna gene for colicin N
X06933	cni	X06933	Bacteriocins	ColN plasmid pCHAP4 genes cni and cnl for colicin N immunity protein and lysis protein
ABE10298	papA	ABE10298	CU fimbriae	Major pilin subunit PapA
CBJ03414	tia	CBJ03414	Adhesion and invasion	Heat resistant agglutinin 1

## Sheet: 123_singletons
Gene/Locus tag	Gene	Accession no.	VF class	Description
KM287568	ColE3colicin	KM287568	Bacteriocins	Escherichia coli strain BZB2106 plasmid pColE3-CA38, complete sequence
KM287568	ColE3immunity	KM287568	Bacteriocins	Escherichia coli strain BZB2106 plasmid pColE3-CA38, complete sequence
X63621	ColE4	X63621	Bacteriocins	E.coli plasmid colE4, imm and lys genes
CECCOLE6A	ColE6	M31808	Bacteriocins	Plasmid ColE6-CT14 colicin E6, immunity proteins E6 and E8, and lysis protein genes, complete cds
X63621	ImmE4	X63621	Bacteriocins	E. coli plasmid colE4, imm and lys genes
CECCOLE6A	ImmE6	M31808	Bacteriocins	Plasmid ColE6-CT14 colicin E6, immunity proteins E6 and E8, and lysis protein genes, complete cds
YP_006094357	EC042_0022	YP_006094357	CU fimbriae	Fimbrial outer membrane usher protein
YP_006094358	EC042_0023	YP_006094358	CU fimbriae	Fimbrial chaperone protein
YP_006094359	EC042_0024	YP_006094359	CU fimbriae	Fimbrial protein
NP_415063	sfmA	NP_415063	CU fimbriae	FimA homolog, function unknown
NP_415064	sfmC	NP_415064	CU fimbriae	Putative periplasmic pilus chaperone
NP_415065	sfmD	NP_415065	CU fimbriae	Putative outer membrane export usher protein
NP_415067	sfmF	NP_415067	CU fimbriae	FimA homolog, function unknown
NP_415066	sfmH	NP_415066	CU fimbriae	FimA homolog, function unknown
NP_415068	sfmZ	NP_415068	CU fimbriae	Response regulator family protein
YP_006094592	EC042_0259	YP_006094592	Flagella	Putative glycerol-3-phosphate cytidylyltransferase
YP_006094593	EC042_0260	YP_006094593	Flagella	Putative glysosyltransferase
YP_006094612	lafA	YP_006094612	Flagella	Lateral fagellar flagellin (FliC-like)
YP_006094613	lafB	YP_006094613	Flagella	Lateral flagellar hook associated protein 2 (FliD-like)
YP_006094614	lafC	YP_006094614	Flagella	Lateral flagellar chaperone protein (FliS-like)
YP_006094615	lafD	YP_006094615	Flagella	Lateral flagellar chaperone protein (FliT-like)
YP_006094616	lafE	YP_006094616	Flagella	Lateral flagellar hook length control protein (FliK-like)
YP_006094617	lafF	YP_006094617	Flagella	Lateral flagellar associated protein (FliL-like)
YP_006094585	lafK	YP_006094585	Flagella	Lateral flagellar RpoN-interacting regulatory protein
YP_006094618	lafS	YP_006094618	Flagella	Lateral flagellar sigma factor 28 protein (FliA-like)
YP_006094619	lafT	YP_006094619	Flagella	Lateral flagellar motor protein A (MotA-like)
YP_006094594	lafV	YP_006094594	Flagella	Lateral flagellar associated protein (FliB/FliUV-like)
YP_006094608	lafW	YP_006094608	Flagella	Lateral flagellar putative hook associated protein
YP_006094611	lafZ	YP_006094611	Flagella	Lateral flagellar transcriptional regulator
YP_006094597	lfgA	YP_006094597	Flagella	Lateral flagellar P-ring addition protein (FlgA-like)
YP_006094598	lfgB	YP_006094598	Flagella	Lateral flagellar rod protein (FlgB-like)
AJF55026	lfgC	AJF55026	Flagella	Lateral flagellar component of cell-proximal portion of basal-body rod (FlgC-like)
YP_006094599	lfgD	YP_006094599	Flagella	Lateral flagellar rod protein (FlgD-like)
YP_006094600	lfgE	YP_006094600	Flagella	Lateral flagellar hook protein (FlgE-like)
YP_006094601	lfgF	YP_006094601	Flagella	Lateral flagellar rod protein (FlgF-like)
YP_006094602	lfgG	YP_006094602	Flagella	Lateral flagellar rod protein (FlgG-like)
YP_006094603	lfgH	YP_006094603	Flagella	Lateral flagellar L-ring protein (FlgH-like)
YP_006094604	lfgI	YP_006094604	Flagella	Lateral flagellar P-ring protein (FlgI-like)
YP_006094605	lfgJ	YP_006094605	Flagella	Lateral flagellar peptidoglycan hydrolase (FlgJ-like)
YP_006094606	lfgK	YP_006094606	Flagella	Lateral flagellar hook associated protein 1 (FlgK-like)
YP_006094607	lfgL	YP_006094607	Flagella	Lateral flagellar hook associated protein 3 (FlgL-like)
YP_006094596	lfgM	YP_006094596	Flagella	Lateral flagellar anti-sigma factor 28 protein (FlgM-like)
YP_006094595	lfgN	YP_006094595	Flagella	Lateral flagellar chaperone protein (FlgN-like)
YP_006094579	lfhB	YP_006094579	Flagella	Lateral flagellar export/assembly protein (FlhB-like)
YP_006094586	lfiE	YP_006094586	Flagella	Lateral flagellar basal body component protein (FliE-like)
YP_006094587	lfiF	YP_006094587	Flagella	Lateral flagellar M-ring protein (FliF-like)
YP_006094588	lfiG	YP_006094588	Flagella	Lateral flagellar C-ring switch protein (FliG-like)
YP_006094589	lfiH	YP_006094589	Flagella	Lateral flagellar export/assembly protein (FliH-like)
YP_006094590	lfiI	YP_006094590	Flagella	Lateral flagellar specific ATP synthase (FliI-like)
YP_006094591	lfiJ	YP_006094591	Flagella	Lateral flagellar export/assembly protein
YP_006094584	lfiM	YP_006094584	Flagella	Lateral flagellar export/assembly protein (FliM-like)
YP_006094583	lfiN	YP_006094583	Flagella	Lateral flagellar export/assembly protein (FliN-like)
YP_006094582	lfiP	YP_006094582	Flagella	Lateral flagellar export/assembly protein (FliP-like)
YP_006094581	lfiQ	YP_006094581	Flagella	Lateral flagellar export/assembly protein (FliQ-like)
YP_006094580	lfiR	YP_006094580	Flagella	Flagellar biosynthetic protein
WP_032317955	kpsC-III	WP_032317955	Serum resistance	Capsular biosynthesis protein
YP_670912	kpsC-K10	YP_670912	Serum resistance	Capsule export protein KpsC
WP_023154148	kpsD-III	WP_023154148	Serum resistance	Polysaccharide biosynthesis/export protein
WP_032317965	kpsE-III	WP_032317965	Serum resistance	Sugar transporter
WP_032317967	kpsM-III	WP_032317967	Serum resistance	ABC transporter
WP_032317966	kpsT-III	WP_032317966	Serum resistance	ABC transporter ATP-binding protein
YP_006097341	EC042_3046	YP_006097341	T3SS	Hypothetical protein
YP_006097342	EC042_3047	YP_006097342	T3SS	Hypothetical protein
YP_006097343	EC042_3048	YP_006097343	T3SS	Hypothetical protein
YP_006097346	EC042_3051	YP_006097346	T3SS	Hypothetical protein
YP_006097347	EC042_3052	YP_006097347	T3SS	Putative lytic transglycosylase
YP_006097369	EC042_3074	YP_006097369	T3SS	Hypothetical protein
YP_006097370	EC042_3075	YP_006097370	T3SS	Hypothetical protein
YP_006097365	eivA	YP_006097365	T3SS	Type III secretion system protein
YP_006097364	eivC	YP_006097364	T3SS	Type III secretion system protein
YP_006097368	eivF	YP_006097368	T3SS	Type III secretion system transcriptional regulator
YP_006097367	eivG	YP_006097367	T3SS	Type III secretion system protein
AJF57665	eivH	AJF57665	T3SS	Putative type III secretion system protein
YP_006097363	eivI	YP_006097363	T3SS	Type III secretion system protein
CDP66667	eivJ	CDP66667	T3SS	Type III secretion system protein
YP_006097360	epaO	YP_006097360	T3SS	Type III secretion system protein
YP_006097359	epaP	YP_006097359	T3SS	Type III secretion system protein
YP_006097358	epaQ	YP_006097358	T3SS	Type III secretion system protein
YP_006097357	epaR	YP_006097357	T3SS	Type III secretion system protein
YP_006097356	epaS	YP_006097356	T3SS	Type III secretion system protein
YP_006097353	eprI	YP_006097353	T3SS	Type III secretion system protein
YP_006097352	eprJ	YP_006097352	T3SS	Type III secretion system protein
YP_006097351	eprK	YP_006097351	T3SS	Type III secretion system protein
AE005633_6	espL4	AAG59209	T3SS	Regulator of acetyl CoA synthetase
AE005358_8	espR1	AAG56300	T3SS	Hypothetical protein Z2242
AE005416_2	espR3	AAG56948	T3SS	Putative secreted protein
AE005416_4	espR4	AAG56950	T3SS	Putative secreted protein
AIG71545	espX5	AIG71545	T3SS	Hypothetical protein EDL933 5406
AE005182_10	espY1	AAG54361	T3SS	Hypothetical protein Z0065
AE005184_1	espY2	AAG54373	T3SS	Hypothetical protein Z0078
YP_006097355	etrA	YP_006097355	T3SS	Transcriptional regulator
YP_006097350	orgA	YP_006097350	T3SS	Putative oxygen-regulated invasion protein
YP_006097349	orgB	YP_006097349	T3SS	Putative oxygen-regulated invasion protein
YP_006097344	ygeG	YP_006097344	T3SS	Type III secretion-associated chaperone
YP_006097345	ygeH	YP_006097345	T3SS	Putative invasion genes regulator
YP_006097348	ygeK	YP_006097348	T3SS	Putative two-component response regulator
YP_006097339	yqeH	YP_006097339	T3SS	Hypothetical protein
YP_006097340	yqeI	YP_006097340	T3SS	Putative transcriptional regulator
NP_289202	ehaD	NP_289202	T5SS	ABC transporter ATP-binding protein
NP_756286	upaG	NP_756286	T5SS	Adhesin
ABI99714	aec15	ABI99714	T6SS	Conserved hypothetical protein
NP_415700	hlyE/clyA	NP_415700	Toxin	Hemolysin E

## Sheet: group1_specific_VFs
Gene/Locus tag	Gene	Accession no.	VF class	Description
NP_755502	iucA	NP_755502	Iron uptake	IucA protein
NP_755501	iucB	NP_755501	Iron uptake	IucB protein
NP_755500	iucC	NP_755500	Iron uptake	IucC protein
NP_755499	iucD	NP_755499	Iron uptake	IucD protein
NP_755498	iutA	NP_755498	Iron uptake	IutA protein
NP_755503	shiF	NP_755503	Iron uptake	ShiF protein

## Sheet: group2_specific
Gene/Locus tag	Gene	Accession no.	VF class	Description
CBG34342	sitD	CBG34342	Iron uptake	Iron ABC transporter, permease protein

## Sheet: common_VFs
Gene/Locus tag	Gene	Accession no.	VF class	Description
AE005315_2	csgA	AAG55788	Adhesion and invasion	Cryptic curlin major subunit
AE005315_1	csgB	AAG55787	Adhesion and invasion	Curlin minor subunit
AE005315_3	csgC	AAG55789	Adhesion and invasion	Putative autoagglutination protein
AE005314_14	csgD	AAG55786	Adhesion and invasion	DNA-binding transcriptional regulator CsgD
AE005314_13	csgE	AAG55785	Adhesion and invasion	Curli assembly protein CsgE
AE005314_12	csgF	AAG55784	Adhesion and invasion	Curli assembly protein CsgF
ADE88274	ibeB	ADE88274	Adhesion and invasion	Cation efflux system protein CusC
ADE89497	ibeC	ADE89497	Adhesion and invasion	Sulfatase family protein
CAR04775	nlpI	CAR04775	Adhesion and invasion	Lipoprotein precursor
E005286_2	ompA	AAG55443	Adhesion and invasion	Outer membrane protein 3a
YP_002393405	aufA	YP_002393405	CU fimbriae	Auf fimbriae major fimbrial subunit AufA
YP_002393404	aufB	YP_002393404	CU fimbriae	Fimbrial chaperone AufB
YP_002393403	aufC	YP_002393403	CU fimbriae	Outer membrane export usher protein AufC
YP_002393402	aufD	YP_002393402	CU fimbriae	Minor fimbrial subunit AufD
YP_006095948	EC042_1638	YP_006095948	CU fimbriae	Fimbrial chaperone
ABE10414	fimA	ABE10414	CU fimbriae	Type 1 fimbriae major subunit FimA
ABE10412	fimB	ABE10412	CU fimbriae	Type 1 fimbriae regulatory protein FimB
ABE10417	fimD	ABE10417	CU fimbriae	Outer membrane usher protein FimD precursor
ABE10413	fimE	ABE10413	CU fimbriae	Type 1 fimbriae regulatory protein FimE
ABE10418	fimF	ABE10418	CU fimbriae	Type 1 fimbriae minor subunit precursor FimF
ABE10419	fimG	ABE10419	CU fimbriae	Type 1 fimbriae minor subunit precursor FimG
ABE10420	fimH	ABE10420	CU fimbriae	Type 1 fimbiral adhesin FimH
NP_414681	htrE	NP_414681	CU fimbriae	Putative outer membrane usher protein
NP_414683	yadN	NP_414683	CU fimbriae	Putative fimbrial-like adhesin protein
NP_414682	yadV	NP_414682	CU fimbriae	Putative periplasmic pilin chaperone
AE005206_2	yagV/ecpE	AAG54614	CU fimbriae	Hypothetical protein
AE005206_3	yagW/ecpD	AAG54615	CU fimbriae	Putative receptor
AE005206_4	yagX/ecpC	AAG54616	CU fimbriae	Putative enzyme
AE005206_5	yagY/ecpB	AAG54617	CU fimbriae	Hypothetical protein
AE005206_6	yagZ/ecpA	AAG54618	CU fimbriae	Hypothetical protein
YP_006095945	ydeR	YP_006095945	CU fimbriae	Fimbrial protein
YP_006095946	ydeS	YP_006095946	CU fimbriae	Fimbrial protein
YP_006095947	ydeT	YP_006095947	CU fimbriae	Fimbrial outer membrane usher protein
NP_416612	yehB	NP_416612	CU fimbriae	Putative outer membrane protein
NP_416613	yehC	NP_416613	CU fimbriae	Putative periplasmic pilin chaperone
NP_416614	yehD	NP_416614	CU fimbriae	Putative fimbrial-like adhesin protein
NP_416839	yfcS	NP_416839	CU fimbriae	Putative periplasmic pilin chaperone
AE005206_7	ykgK/ecpR	AAG54619	CU fimbriae	Putative regulator
YP_006095950	yneL	YP_006095950	CU fimbriae	Putative fimbrial operon transcriptional-regulator
AIG69027	cheZ	AIG69027	Flagella	Chemotaxis regulator CheZ
AIG67836	flgA	AIG67836	Flagella	Flagellar basal-body P-ring formation protein FlgA
AIG67838	flgB	AIG67838	Flagella	Flagellar basal-body rod protein FlgB
AIG67839	flgC	AIG67839	Flagella	Flagellar basal-body rod protein FlgC
AIG67840	flgD	AIG67840	Flagella	Flagellar basal-body rod modification protein FlgD
AIG67841	flgE	AIG67841	Flagella	Flagellar hook protein FlgE
AIG67842	flgF	AIG67842	Flagella	Flagellar basal-body rod protein FlgF
AIG67843	flgG	AIG67843	Flagella	Flagellar basal-body rod protein FlgG
AIG67844	flgH	AIG67844	Flagella	Flagellar L-ring protein FlgH
AIG67845	flgI	AIG67845	Flagella	Flagellar P-ring protein FlgI
AIG67846	flgJ	AIG67846	Flagella	Flagellar protein FlgJ [peptidoglycan hydrolase]
AIG67847	flgK	AIG67847	Flagella	Flagellar hook-associated protein FlgK
AIG67848	flgL	AIG67848	Flagella	Flagellar hook-associated protein FlgL
AIG67834	flgN	AIG67834	Flagella	Flagellar biosynthesis protein FlgN
AE005410_6	flhB	AAG56870	Flagella	Putative part of export apparatus for flagellar proteins
AE005410_4	flhE	AAG56868	Flagella	Flagellar protein
AE005415_2	fliA	AAG56937	Flagella	Flagellar biosynthesis; alternative sigma factor 28; regulation of flagellar operons
AE005415_4	fliD	AAG56939	Flagella	Flagellar biosynthesis; filament capping protein; enables filament assembly
AE005416_6	fliE	AAG56952	Flagella	Flagellar biosynthesis; basal-body component, possibly at (MS-ring)-rod junction
AE005416_7	fliF	AAG56953	Flagella	Flagellar biosynthesis; basal-body MS(membrane and supramembrane)-ring and collar protein
AE005416_8	fliG	AAG56954	Flagella	Flagellar biosynthesis, component of motor switching and energizing, enabling rotation and determining its direction
AE005416_9	fliH	AAG56955	Flagella	Flagellar biosynthesis; export of flagellar proteins
AE016762_70	fliI	AAN80817	Flagella	Flagellum-specific ATP synthase
AE005416_11	fliJ	AAG56957	Flagella	Flagellar fliJ protein
AE005416_12	fliK	AAG56958	Flagella	Flagellar hook-length control protein
AE005417_1	fliL	AAG56959	Flagella	Flagellar biosynthesis
AE005417_2	fliM	AAG56960	Flagella	Flagellar biosynthesis, component of motor switch and energizing, enabling rotation and determining its direction
AE005417_3	fliN	AAG56961	Flagella	Flagellar biosynthesis, component of motor switch and energizing, enabling rotation and determining its direction
AE005417_5	fliP	AAG56963	Flagella	Flagellar biosynthesis
AE016762_76	fliQ	AAN80823	Flagella	Flagellar biosynthesis
AE005417_7	fliR	AAG56965	Flagella	Flagellar biosynthesis
AIG69100	fliS	AIG69100	Flagella	Flagellar biosynthesis
AIG69101	fliT	AIG69101	Flagella	Flagellar biosynthesis
AE005414_12	fliY	AAG56935	Flagella	Putative periplasmic binding transport protein
AE005415_1	fliZ	AAG56936	Flagella	Hypothetical protei
AE005464_1	flk	AAG57450	Flagella	Flagella biosynthesis regulator
YP_006094578	lfhA	YP_006094578	Flagella	Lateral flagellar export/assembly protein (FlhA-like)
AE016768_162	chuA	AAN82744	Iron uptake	Outer membrane heme/hemoglobin receptor
AE016768_161	chuS	AAN82743	Iron uptake	Putative heme/hemoglobin transport protein
AE016768_167	chuT	AAN82749	Iron uptake	Putative periplasmic binding protein
AE016768_171	chuU	AAN82753	Iron uptake	Iron ABC transporter permease
AE016768_172	chuV	AAN82754	Iron uptake	Hemin importer ATP-binding subunit							Ferrichrome transport (Fhu)		Enterobactin (Ent, Fep, Fes)
AE016768_168	chuW	AAN82750	Iron uptake	Coproporphyrinogen III oxidase
AE016768_169	chuX	AAN82751	Iron uptake	Hypothetical protein
AE016768_170	chuY	AAN82752	Iron uptake	Hypothetical protein
NP_754578	cirA	NP_754578	Iron uptake	Colicin I receptor
YP_006095410	efeB	YP_006095410	Iron uptake	Putative peroxidase
YP_006095409	efeO	YP_006095409	Iron uptake	Hypothetical protein
YP_006095408	efeU	YP_006095408	Iron uptake	Ferrous iron permease
AE016757_62	entA	AAN79158	Iron uptake	2,3-dihydroxybenzoate-2,3-dehydrogenase
AE016757_61	entB	AAN79157	Iron uptake	Isochorismatase
AE016757_59	entC	AAN79155	Iron uptake	Isochorismate synthase entC
NP_752599	entD	NP_752599	Iron uptake	Phosphopantetheinyltransferase component of enterobactin synthase multienzyme complex
AE016757_60	entE	AAN79156	Iron uptake	Enterobactin synthase subunit E
AE016757_52	entF	AAN79148	Iron uptake	Enterobactin synthase subunit F
AE016757_57	entS	AAN79153	Iron uptake	Enterobactin exporter EntS
NP_417867	feoA	NP_417867	Iron uptake	Ferrous iron transport, protein A
NP_417868	feoB	NP_417868	Iron uptake	Ferrous iron transport protein B
NP_417869	feoC	NP_417869	Iron uptake	Putative DNA-binding transcriptional regulator
AE016757_58	fepB	AAN79154	Iron uptake	Iron-enterobactin transporter periplasmic binding protein
AE016757_54	fepC	AAN79150	Iron uptake	Iron-enterobactin transporter ATP-binding protein
AE016757_56	fepD	AAN79152	Iron uptake	Iron-enterobactin transporter membrane protein
AE016757_53	fepE	AAN79149	Iron uptake	Ferric enterobactin transport protein FepE
AE016757_55	fepG	AAN79151	Iron uptake	Iron-enterobactin transporter permease
AE016757_50	fes	AAN79146	Iron uptake	Enterobactin/ferric enterobactin esterase
NP_414692	fhuA	NP_414692	Iron uptake	Ferrichrome outer membrane transporter
NP_414695	fhuB	NP_414695	Iron uptake	Fused iron-hydroxamate transporter subunits of ABC superfamily: membrane components
NP_414693	fhuC	NP_414693	Iron uptake	Iron-hydroxamate transporter subunit
NP_414694	fhuD	NP_414694	Iron uptake	Iron-hydroxamate transporter subunit
NP_415620	fhuE	NP_415620	Iron uptake	Ferric-rhodotorulic acid outer membrane transporter
NP_418787	fhuF	NP_418787	Iron uptake	Ferric iron reductase involved in ferric hydroximate transport
NP_752820	fiu	NP_752820	Iron uptake	NP 752820
CBG34343	sitC	CBG34343	Iron uptake	Iron ABC transporter permease
YP_001481302	bor	YP_001481302	Serum resistance	Increased serum survival protein
YP_006125852	GspC_2	YP_006125852	T2SS	Type II secretion system lipoprotein C
YP_006125851	GspD_2	YP_006125851	T2SS	Type II secretion system lipoprotein D
YP_006125850	GspE_2	YP_006125850	T2SS	Type II secretion system lipoprotein E
YP_006125849	GspF_2	YP_006125849	T2SS	Type II secretion system lipoprotein F
YP_006125848	GspG_2	YP_006125848	T2SS	Type II secretion system lipoprotein G
YP_006125847	GspH_2	YP_006125847	T2SS	Type II secretion system lipoprotein H
YP_006125846	GspI_2	YP_006125846	T2SS	Type II secretion system lipoprotein I
YP_006125845	GspJ_2	YP_006125845	T2SS	Type II secretion system lipoprotein J
YP_006125844	GspK_2	YP_006125844	T2SS	Type II secretion system lipoprotein K
YP_006125843	GspL_2	YP_006125843	T2SS	Type II secretion system lipoprotein L
YP_006125842	GspM_2	YP_006125842	T2SS	Type II secretion system lipoprotein M
YP_006125854	pppA	YP_006125854	T2SS	Type II secretion system leader peptidase
YP_006125853	yghG	YP_006125853	T2SS	Type II secretion system lipoprotein
ECSP_1319	cah	ECSP_1319	T5SS	Calcium-binding autotransporter
NP_288807	ehaC	NP_288807	T5SS	Adhesin
NP_290185	ehaG	NP_290185	T5SS	Adhesin
AJF55638	flu_1	AJF55638	T5SS	Antigen 43 (Ag43) phase-variable biofilm formation autotransporter
AJF55855	flu_2	AJF55855	T5SS	Antigen 43 (Ag43) phase-variable biofilm formation autotransporter
YP_670171	upaI	YP_670171	T5SS	Adhesin
