# Supplementary material for: Characterization of Asymptomatic Bacteriuria Escherichia coli Isolates in Search of Alternative Strains for Efficient Bacterial Interference against Uropathogens
Source: Front Microbiol. 2018 Feb 14;9:214. doi: 10.3389/fmicb.2018.00214 (PMC5817090; doi:10.3389/fmicb.2018.00214)
Supplement: TABLE S5 — Strain- and group-specific genes detected in group 1 or 2 ABU strains with increased competitiveness to E. coli 83972 and/or UPEC strain 536. [file Table_5.XLSX]

## Sheet: ABU9_singletons
ID	Gene	EC number	Product	Accession No.
ABU9_02128	pagN_1		Outer membrane protein PagN	WP_032166114
ABU9_02889	pagN_2		Outer membrane protein PagN	WP_062893186
ABU9_02135			hypothetical protein	OSK53869
ABU9_04907			hypothetical protein	WP_085451452
ABU9_03199	atoB_1	2.3.1.9	acetyl-CoA acetyltransferase	WP_077764644
ABU9_04931	atoB_2	2.3.1.9	acetyl-CoA acetyltransferase	WP_094316723
ABU9_04861	ybcY_1		DLP12 prophage; predicted SAM-dependent methyltransferase	ELI47089
ABU9_04936	ybcY_2		DLP12 prophage; predicted SAM-dependent methyltransferase	ABJ00716
ABU9_04872			hypothetical protein	EQN86376
ABU9_04876			hypothetical protein	WP_001583091
ABU9_04906	yfdO_3		CPS-53 (KpLE1) prophage; predicted defective phage replication protein O	WP_059590248
ABU9_04914	yfdO_4		CPS-53 (KpLE1) prophage; predicted defective phage replication protein O	WP_061359161
ABU9_04917			hypothetical protein	ABE06624
ABU9_04939			hypothetical protein	EGJ80199
ABU9_04937			hypothetical protein	CST24945
ABU9_04938			hypothetical protein	CST24945
ABU9_00312	traC	2.7.7.-	DNA primase TraC	WP_097343983
ABU9_00320			hypothetical protein	WP_000446132
ABU9_00321			hypothetical protein	WP_021527030
ABU9_00322			hypothetical protein	WP_000095574
ABU9_00390			hypothetical protein	WP_001304676
ABU9_00391			hypothetical protein	EQP83085
ABU9_00570	ydfJ_2		putative transporter	WP_029395893
ABU9_01036	tam	2.1.1.144	trans-aconitate methyltransferase	WP_072257189
ABU9_01042	sad_1	1.2.1.16	NAD+-dependent succinate semialdehyde dehydrogenase	WP_024192594
ABU9_01043	sad_2	1.2.1.16	NAD+-dependent succinate semialdehyde dehydrogenase	OXL75167
ABU9_01279			hypothetical protein	WP_073849770
ABU9_01280			hypothetical protein	PEG22735
ABU9_01598	ttdA_1	4.2.1.32	L-tartrate dehydratase, alpha subunit	CDH66735
ABU9_01599	ttdA_2	4.2.1.32	L-tartrate dehydratase, alpha subunit	WP_077889955
ABU9_01655	garP_1		galactarate / glucarate / glycerate:H+ symporter GarP	WP_021038178
ABU9_01656	garP_2		galactarate / glucarate / glycerate:H+ symporter GarP	WP_021038179
ABU9_01920	yqcE_1		YqcE MFS transporter	EQP85189
ABU9_01921	yqcE_2		YqcE MFS transporter	EQP85188
ABU9_02129			hypothetical protein	WP_001275823
ABU9_02130			hypothetical protein	KUS51954
ABU9_02131			hypothetical protein	EFJ87686
ABU9_02132			hypothetical protein	WP_001049879
ABU9_02133			hypothetical protein	ADN49222
ABU9_02683	yhhS_1		putative transport protein YhhS	CDH67131
ABU9_02684	yhhS_2		putative transport protein YhhS	CDH67132
ABU9_03155			putative autotransporter	WP_097416054
ABU9_03320			hypothetical protein	OSK12539
ABU9_03965			hypothetical protein	WP_000528932
ABU9_03966			hypothetical protein	WP_013279330
ABU9_03967			hypothetical protein	WP_000545984
ABU9_03968			hypothetical protein	WP_000151784
ABU9_03975			hypothetical protein	EQS43065
ABU9_03976			hypothetical protein	WP_021534943
ABU9_03981			hypothetical protein	EQS43059
ABU9_03985	ssb_2		ssDNA-binding protein	OSK10973
ABU9_03990			hypothetical protein	WP_001306679
ABU9_03995			hypothetical protein	WP_000332520
ABU9_03996	traY		Relaxosome protein TraY	WP_001352842
ABU9_04016			hypothetical protein	WP_001324103
ABU9_04028	traI_1		Multifunctional conjugation protein TraI	OSK10928
ABU9_04029	traI_2		Multifunctional conjugation protein TraI	OSK57137
ABU9_04037			hypothetical protein	WP_001553768
ABU9_04038			hypothetical protein	WP_001442797
ABU9_04039			hypothetical protein	EFU55715
ABU9_04040			hypothetical protein	WP_000124098
ABU9_04171			hypothetical protein	ELJ78252
ABU9_04173			hypothetical protein	WP_059337578
ABU9_04174			hypothetical protein	OSK09457
ABU9_04175	recB_2	3.1.11.5	RecBCD enzyme subunit RecB	OSK09456
ABU9_04179	cdiA_1	3.1.-.-	tRNA nuclease CdiA	WP_059337576
ABU9_04180	cdiI		Immunity protein CdiI	WP_000631802
ABU9_04181			hypothetical protein	EDV68686
ABU9_04182			hypothetical protein	ELJ89418
ABU9_04183			hypothetical protein	EFJ63389
ABU9_04184			hypothetical protein	WP_000249471
ABU9_04185	dcm_2	2.1.1.37	DNA-cytosine methyltransferase	WP_000635307
ABU9_04186	mprB	2.7.13.3	Signal transduction histidine-protein kinase/phosphatase MprB	WP_001063091
ABU9_04187			hypothetical protein	WP_072257174
ABU9_04188			hypothetical protein	ELJ89424
ABU9_04190			hypothetical protein	ELC24302
ABU9_04191	yedV_6	2.7.13.3	putative sensory kinase in two-component regulatory system with YedW	OSK09436
ABU9_04192			hypothetical protein	OSK09435
ABU9_04193	yedW_11		putative DNA-binding response regulator in two-component system with YedV	ABE10334
ABU9_04194			hypothetical protein	WP_001182767
ABU9_04195	yedY_2		reductase	WP_000730195
ABU9_04196			hypothetical protein	WP_000789515
ABU9_04202	ylbG		putative DNA-binding transcriptional regulator	ABE10322
ABU9_04204	insF-1_1		IS3 element protein InsF	ELE94431
ABU9_04301			hypothetical protein	WP_073461986
ABU9_04302			hypothetical protein	WP_059337608
ABU9_04303			hypothetical protein	EIH04107
ABU9_04304	yejH_2		putative ATP-dependent helicase	KUS54612
ABU9_04307	shlB_2		Hemolysin transporter protein ShlB	WP_059337609
ABU9_04308	ltxC	2.3.1.-	Leukotoxin-activating lysine-acyltransferase LtxC	WP_059337604
ABU9_04309	cdiA_2	3.1.-.-	16S rRNA endonuclease CdiA	WP_059337603
ABU9_04310			hypothetical protein	WP_001222075
ABU9_04311			hypothetical protein	EGW85045
ABU9_04312			hypothetical protein	WP_001122107
ABU9_04313	hsdR_2	3.1.21.3	Type-1 restriction enzyme R protein	WP_059337602
ABU9_04314			hypothetical protein	WP_000634203
ABU9_04315			hypothetical protein	WP_000312833
ABU9_04316	hsdS_2		specificity determinant for hsdM and hsdR	KDG99314
ABU9_04317	hsdM_2	2.1.1.72	host modification; DNA methylase M	WP_059337601
ABU9_04318			hypothetical protein	KEM15367
ABU9_04319			hypothetical protein	KDG99317
ABU9_04320			hypothetical protein	WP_059337600
ABU9_04321			hypothetical protein	WP_077872707
ABU9_04322			hypothetical protein	WP_059337599
ABU9_04323			hypothetical protein	APW90988
ABU9_04324			hypothetical protein	KUS54597
ABU9_04359			hypothetical protein	KUS56651
ABU9_04360			hypothetical protein	not available
ABU9_04362	yfjI_1		CP4-57 prophage; predicted protein	WP_000120392
ABU9_04365	yafX_2		CP4-6 prophage; predicted protein	AKK33547
ABU9_04380			hypothetical protein	ELC28442
ABU9_04448			hypothetical protein	KUS53941
ABU9_04451			hypothetical protein	WP_001546602
ABU9_04542			hypothetical protein	WP_001518290
ABU9_04544	ykgG_2		putative transporter	WP_000431499
ABU9_04547	lldP_2		(R)-lactate / (S)-lactate / glycolate:H+ symporter LldP	WP_032331395
ABU9_04548	oppA_2		peptide ABC transporter - periplasmic binding protein	WP_000065820
ABU9_04549			hypothetical protein	EYZ45645
ABU9_04550			hypothetical protein	WP_000266543
ABU9_04551			hypothetical protein	WP_077698179
ABU9_04552			hypothetical protein	ELC18045
ABU9_04554			hypothetical protein	WP_072149420
ABU9_04555			hypothetical protein	WP_001518281
ABU9_04556			hypothetical protein	WP_001518279
ABU9_04557			hypothetical protein	WP_001518278
ABU9_04581			hypothetical protein	EHF17543
ABU9_04583			hypothetical protein	WP_044860764
ABU9_04592			hypothetical protein	ESD81678
ABU9_04594			hypothetical protein	WP_077633281
ABU9_04602			hypothetical protein	WP_001552446
ABU9_04605			hypothetical protein	WP_000097525
ABU9_04608			hypothetical protein	WP_001147814
ABU9_04619	ydfR_1		Qin prophage; predicted protein	WP_021573344
ABU9_04659			hypothetical protein	ABE06615
ABU9_04665			hypothetical protein	WP_077633459
ABU9_04666	uidR_3		UidR DNA-binding transcriptional repressor	WP_001114734
ABU9_04667			hypothetical protein	WP_000680150
ABU9_04668	lldD_2	1.1.2.3	L-lactate dehydrogenase	EQV60873
ABU9_04669	yphA_2		putative inner membrane protein	WP_001519150
ABU9_04670	elfA		fimbrial-like adhesin protein	WP_000695741
ABU9_04671	yadV_2		putative pilin chaperone similar to PapD	WP_000943625
ABU9_04672	htrE_2		putative outer membrane usher protein	WP_059337580
ABU9_04673			F17d-G fimbrial adhesin	WP_059337574
ABU9_04674			hypothetical protein	ELD47796
ABU9_04675			hypothetical protein	WP_000935974
ABU9_04676			hypothetical protein	WP_000905436
ABU9_04677			hypothetical protein	WP_001298030
ABU9_04678			hypothetical protein	WP_000841005
ABU9_04679			hypothetical protein	WP_000145246
ABU9_04699			hypothetical protein	EIE54429
ABU9_04722	fimZ_6		FimZ transcriptional regulator	WP_099373597
ABU9_04748			hypothetical protein	WP_000282080
ABU9_04774	hapE	1.14.13.84	4-hydroxyacetophenone monooxygenase	WP_001017346
ABU9_04794	rusA_5	3.1.22.4	endodeoxyribonuclease RUS (Holliday junction resolvase)	WP_096946386
ABU9_04811	intA_2		CP4-57 prophage; integrase	WP_098986959
ABU9_04815	cbtA_4		CP4-44 prophage; toxin of the CbtA-CbeA toxin-antitoxin system	ENC09057
ABU9_04892			hypothetical protein	CTT15954
ABU9_04893			hypothetical protein	CTW27488
ABU9_04894			hypothetical protein	CTW47838
ABU9_04920	nohA		Qin prophage; predicted packaging protein	KFB92833
ABU9_04921	ydeR_2		putative fimbrial-like adhesin protein	WP_000767895
ABU9_04922	ydeR_3		putative fimbrial-like adhesin protein	WP_063118179
ABU9_04925			hypothetical protein	OSK47207
ABU9_04927			hypothetical protein	CTY40529
ABU9_04934	atoE		putative short chain fatty acid transporter	KDT06289
ABU9_04940			hypothetical protein	WP_001204579

## Sheet: ABU65_singletons
ID	Gene	EC number	Product	Accession No.
ABU65_00802	intD_1		DLP12 prophage; predicted integrase	WP_094122394
ABU65_03660	intD_3		DLP12 prophage; predicted integrase	END10349
ABU65_00805			hypothetical protein	CDL43757
ABU65_03658			hypothetical protein	CDL43754
ABU65_00856			hypothetical protein	WP_001561889
ABU65_00857			hypothetical protein	ENE07378
ABU65_01026			hypothetical protein	WP_085314204
ABU65_05112			hypothetical protein	WP_042102501
ABU65_02306	insD_1		Qin prophage; predicted transposase	WP_087603920
ABU65_04550	insD_2		Qin prophage; predicted transposase	EFJ74886
ABU65_03431			hypothetical protein	EHN90416
ABU65_04192			hypothetical protein	WP_000173231
ABU65_04599	symE_2		toxin-like protein of the SOS response	KDX58680
ABU65_05099	symE_3		toxin-like protein of the SOS response	WP_070065481
ABU65_04776			hypothetical protein	CSP67095
ABU65_04783			hypothetical protein	WP_077249470
ABU65_04777	mbeA_1	5.99.1.2	DNA relaxase MbeA	KDX26393
ABU65_04784	mbeA_2	5.99.1.2	DNA relaxase MbeA	WP_096965687
ABU65_04780	cnl_1		Lysis protein for colicin N	WP_024210500
ABU65_04787	cnl_2		Lysis protein for colicin N	WP_001561750
ABU65_04958			hypothetical protein	WP_086214744
ABU65_04961			hypothetical protein	AKK39675
ABU65_04978	mbeC_3		Mobilization protein MbeC	WP_021525694
ABU65_04982	mbeC_4		Mobilization protein MbeC	KZH19786
ABU65_04979	mbeA_3	5.99.1.2	DNA relaxase MbeA	EHP64069
ABU65_04983	mbeA_4	5.99.1.2	DNA relaxase MbeA	EGE64080
ABU65_04980			hypothetical protein	WP_042967497
ABU65_04984			hypothetical protein	EFP69639
ABU65_05033			hypothetical protein	WP_069200233
ABU65_05034			hypothetical protein	WP_085008197
ABU65_05104			hypothetical protein	EZJ28581
ABU65_05106			hypothetical protein	KIZ89745
ABU65_00004	pka_1		peptidyl-lysine acetyltransferase	WP_044077651
ABU65_00005	pka_2		peptidyl-lysine acetyltransferase	WP_001037972
ABU65_00013	srmB_1		SrmB, DEAD-box RNA helicase	WP_001360089
ABU65_00014	srmB_2		SrmB, DEAD-box RNA helicase	EGU95826
ABU65_00016	nadB_1	1.4.3.16	L-aspartate oxidase	EMV42142
ABU65_00017	nadB_2	1.4.3.16	L-aspartate oxidase	ELG38954
ABU65_00080	der_1		50S ribosomal subunit stability factor	WP_000573767
ABU65_00133	eutE_1		putative aldehyde dehydrogenase, ethanolamine utilization protein	WP_072097182
ABU65_00134	eutE_2		putative aldehyde dehydrogenase, ethanolamine utilization protein	EGB51116
ABU65_00156	cysU_1		sulfate / thiosulfate ABC transporter - membrane subunit	WP_094184929
ABU65_00188			hypothetical protein	WP_001695402
ABU65_00195	ypdF_1		aminopeptidase	EQP66815
ABU65_00196	ypdF_2		aminopeptidase	WP_000505212
ABU65_00209	yfdV_1		YfdV AEC Transporter	WP_000800829
ABU65_00210	yfdV_2		YfdV AEC Transporter	AKK37334
ABU65_00219	sacA_1	3.2.1.26	Sucrose-6-phosphate hydrolase	WP_000063162
ABU65_00225	fadL_1		long-chain fatty acid outer membrane porin; bacteriophage T2 binding protein	WP_000873755
ABU65_00226	fadL_2		long-chain fatty acid outer membrane porin; bacteriophage T2 binding protein	EGI52718
ABU65_00245	mnmC_1	2.1.1.61	fused 5-methylaminomethyl-2-thiouridine-forming methyltransferase and FAD-dependent demodification enzyme	CAQ90551
ABU65_00246	mnmC_2	2.1.1.61	fused 5-methylaminomethyl-2-thiouridine-forming methyltransferase and FAD-dependent demodification enzyme	WP_001084240
ABU65_00296	yfbM		hypothetical protein	ESD04957
ABU65_00298	elaD		deubiquitinase	WP_000035273
ABU65_00375	yejO		putative autotransporter outer membrane protein	WP_000091568
ABU65_00385	yejF_1		peptide ABC transporter - ATP binding subunit	EGI88921
ABU65_00391	rtn_2		putative lipoprotein	EQP66858
ABU65_00394	lpxT_2		protein with low undecaprenyl pyrophosphate phosphatase activity	EQP66858
ABU65_00414	cirA_1		outer membrane receptor involved in uptake of ferric dihyroxybenzoylserine	KDU12739
ABU65_00439	yehY		YehW/YehX/YehY/YehZ ABC transporter	WP_096948596
ABU65_00451	yehM_2		hypothetical protein	WP_096148833
ABU65_00454			hypothetical protein	EHP65192
ABU65_00455			hypothetical protein	EIN29794
ABU65_00456	yfjQ_1		CP4-57 prophage; predicted protein	CDL29205
ABU65_00459	yeeT_1		CP4-44 prophage; predicted protein	WP_072255139
ABU65_00468			hypothetical protein	EFQ02807
ABU65_00472			hypothetical protein	WP_001338242
ABU65_00477	fimC_1		periplasmic chaperone, required for type 1 fimbriae	KJU23094
ABU65_00478	fimC_2		periplasmic chaperone, required for type 1 fimbriae	WP_003902623
ABU65_00483			hypothetical protein	EIQ49245
ABU65_00489	ptsI_2	2.7.3.9	PTS enzyme I	1G9S_A
ABU65_00493			hypothetical protein	WP_044071910
ABU65_00496			hypothetical protein	WP_054192247
ABU65_00497			hypothetical protein	CSG36604
ABU65_00503	yjiP		putative transposase	WP_096905032
ABU65_00504	yjiQ		putative transposase	WP_077903364
ABU65_00509			hypothetical protein	ELE59272
ABU65_00511	mrr		restriction of methylated adenine	WP_000633009
ABU65_00512			hypothetical protein	WP_048818343
ABU65_00513			hypothetical protein	WP_049291842
ABU65_00517		4.1.2.42	D-threonine aldolase	WP_077696761
ABU65_00518	dan	3.5.1.81	D-aminoacylase	WP_047083008
ABU65_00519	tdcF_1		putative L-PSP (mRNA) endoribonuclease	WP_001696146
ABU65_00520	putP_1		proline:Na+ symporter	EMD08778
ABU65_00521	yebK_1		putative DNA-binding transcriptional regulator	WP_000056182
ABU65_00523	yjjL_1		galactonate:H+ symporter	WP_000127557
ABU65_00525	yjjM_1		putative DNA-binding transcriptional regulator	EMD08781
ABU65_00526	yjjM_2		putative DNA-binding transcriptional regulator	ADI47018
ABU65_00551	yjjW_1		putative pyruvate formate lyase activating enzyme	WP_001696150
ABU65_00552	yjjW_2		putative pyruvate formate lyase activating enzyme	CBW53045
ABU65_00575	creD_1		putative inner membrane protein	WP_000543769
ABU65_00588			hypothetical protein	WP_096950090
ABU65_00589			hypothetical protein	WP_077252049
ABU65_00623			hypothetical protein	WP_001696153
ABU65_00624			hypothetical protein	WP_072674669
ABU65_00629	surA_1	5.2.1.8	peptidyl-prolyl cis-trans isomerase (PPIase)	OYC82480
ABU65_00630	surA_2	5.2.1.8	peptidyl-prolyl cis-trans isomerase (PPIase)	WP_021577917
ABU65_00676	guaC_1	1.7.1.7	GMP reductase	WP_086353586
ABU65_00677	guaC_2	1.7.1.7	GMP reductase	WP_001696723
ABU65_00689	lpd_2	1.8.1.4	E3 monomer	WP_001696722
ABU65_00694	speE_1	2.5.1.16	spermidine synthase	WP_001352368
ABU65_00695	speE_2	2.5.1.16	spermidine synthase	WP_001696721
ABU65_00699	hpt_1	2.4.2.8	hypoxanthine-guanine phosphoribosyltransferase	CQP50989
ABU65_00700	hpt_2	2.4.2.8	hypoxanthine-guanine phosphoribosyltransferase	WP_001696719
ABU65_00725	mrcB_1	2.4.1.129	penicillin-binding protein 1B	WP_006859751
ABU65_00726	mrcB_2	2.4.1.129	penicillin-binding protein 1B	CQP50929
ABU65_00737	dgt_1	3.1.5.1	deoxyguanosine triphosphate triphosphohydrolase	WP_001696718
ABU65_00738	dgt_2	3.1.5.1	deoxyguanosine triphosphate triphosphohydrolase	WP_001696717
ABU65_00741			hypothetical protein	CCT85171
ABU65_00743	yaeI		phosphodiesterase	WP_001696714
ABU65_00751	dxr_1	1.1.1.267	1-deoxy-D-xylulose 5-phosphate reductoisomerase	ESA76154
ABU65_00752	dxr_2	1.1.1.267	1-deoxy-D-xylulose 5-phosphate reductoisomerase	WP_001696712
ABU65_00764	dnaE_2	2.7.7.7	DNA polymerase III, alpha subunit	WP_001696710
ABU65_00782	nupG		nucleoside:H+ symporter NupG	WP_001696709
ABU65_00786	xerC_1		Tyrosine recombinase XerC	EMD02646
ABU65_00787			hypothetical protein	WP_001696707
ABU65_00788	addA	3.6.4.12	ATP-dependent helicase/nuclease subunit A	WP_001696705
ABU65_00789	rcbA		protein involved in maintaining chromosome integrity / Rac prophage	WP_001696704
ABU65_00790			hypothetical protein	ESA69335
ABU65_00791			hypothetical protein	WP_096996116
ABU65_00792	bfpB_1		Outer membrane lipoprotein BfpB	WP_001058560
ABU65_00793			hypothetical protein	WP_001696701
ABU65_00794			hypothetical protein	WP_060682054
ABU65_00795	gspE_1		putative protein secretion protein for export	WP_001696700
ABU65_00796			hypothetical protein	CBW53083
ABU65_00797	tcpE_1		Toxin coregulated pilus biosynthesis protein E	WP_001696698
ABU65_00798			hypothetical protein	WP_000285582
ABU65_00799			hypothetical protein	WP_000968513
ABU65_00800	outO		Type 4 prepilin-like proteins leader peptide-processing enzyme	WP_086624350
ABU65_00801			hypothetical protein	WP_060682056
ABU65_00803			hypothetical protein	WP_000825933
ABU65_00804			hypothetical protein	WP_001166084
ABU65_00806			hypothetical protein	WP_001696695
ABU65_00807			hypothetical protein	WP_001696694
ABU65_00808			hypothetical protein	WP_000447934
ABU65_00809			hypothetical protein	WP_000475734
ABU65_00810			hypothetical protein	WP_001229405
ABU65_00811			hypothetical protein	WP_000492098
ABU65_00812			hypothetical protein	WP_024139563
ABU65_00813			hypothetical protein	WP_032352743
ABU65_00814			hypothetical protein	WP_097398935
ABU65_00815			hypothetical protein	EGB65672
ABU65_00816			hypothetical protein	WP_001103051
ABU65_00817			hypothetical protein	WP_096986303
ABU65_00818			hypothetical protein	WP_006858939
ABU65_00819			hypothetical protein	WP_001696691
ABU65_00820	xerC_2		Tyrosine recombinase XerC	WP_000090711
ABU65_00821			hypothetical protein	WP_001696690
ABU65_00822			hypothetical protein	WP_073267994
ABU65_00824			hypothetical protein	WP_000703426
ABU65_00825			hypothetical protein	CCT82809
ABU65_00826			hypothetical protein	WP_077581190
ABU65_00827			hypothetical protein	WP_097413616
ABU65_00828			hypothetical protein	WP_001696686
ABU65_00829			hypothetical protein	WP_001696685
ABU65_00830			hypothetical protein	WP_001276982
ABU65_00831			hypothetical protein	WP_001696682
ABU65_00833			hypothetical protein	WP_001696681
ABU65_00834			hypothetical protein	WP_052908495
ABU65_00835			hypothetical protein	WP_006859635
ABU65_00836			hypothetical protein	WP_001696194
ABU65_00837			hypothetical protein	WP_001696193
ABU65_00838			hypothetical protein	WP_001696191
ABU65_00839			hypothetical protein	ADI47102
ABU65_00840			hypothetical protein	EFR18892
ABU65_00841			hypothetical protein	WP_001696190
ABU65_00842			hypothetical protein	CQO91169
ABU65_00843			hypothetical protein	WP_032297182
ABU65_00844			hypothetical protein	WP_001696187
ABU65_00845			hypothetical protein	WP_001696186
ABU65_00846			hypothetical protein	ADI47109
ABU65_00847			hypothetical protein	WP_001696184
ABU65_00848			hypothetical protein	WP_006859641
ABU65_00849			hypothetical protein	WP_001696183
ABU65_00850			hypothetical protein	WP_001696182
ABU65_00851			hypothetical protein	WP_000004195
ABU65_00852			hypothetical protein	WP_001354423
ABU65_00853			hypothetical protein	EQZ98029
ABU65_00854			hypothetical protein	WP_001696181
ABU65_00855			hypothetical protein	WP_042074615
ABU65_00858			hypothetical protein	WP_000084114
ABU65_00859	ssb_1		ssDNA-binding protein	WP_088144386
ABU65_00860			hypothetical protein	CTT18794
ABU65_00861			hypothetical protein	CDK46915
ABU65_00862	topB_1	5.99.1.2	DNA topoisomerase III	WP_001240667
ABU65_00863			hypothetical protein	WP_032252100
ABU65_00864			hypothetical protein	WP_000591154
ABU65_00865			hypothetical protein	WP_001033122
ABU65_00866			hypothetical protein	WP_001318049
ABU65_00867			hypothetical protein	OSL35769
ABU65_00868			hypothetical protein	WP_000702796
ABU65_00869			hypothetical protein	EFJ59603
ABU65_00870			hypothetical protein	WP_001060174
ABU65_00871			hypothetical protein	EFU97909
ABU65_00872			hypothetical protein	WP_032246993
ABU65_00873			hypothetical protein	WP_001568001
ABU65_00874			hypothetical protein	WP_059252124
ABU65_00875			hypothetical protein	WP_095764221
ABU65_00876			hypothetical protein	WP_075700169
ABU65_00877			hypothetical protein	KEM44325
ABU65_00878			hypothetical protein	WP_032183870
ABU65_00879			hypothetical protein	WP_000640719
ABU65_00880			hypothetical protein	WP_000716410
ABU65_00881	dnaB_1		primosome	WP_000108760
ABU65_00882			hypothetical protein	EIF85081
ABU65_00883			hypothetical protein	EFJ67585
ABU65_00884	cpsD	2.7.10.2	Tyrosine-protein kinase CpsD	WP_000813683
ABU65_00900	glcB_1	2.3.3.9	malate synthase G	WP_001099192
ABU65_00901	glcB_2	2.3.3.9	malate synthase G	WP_096990780
ABU65_00912	lptG_1		LptABCFG ABC transporter	WP_000053329
ABU65_00913			hypothetical protein	WP_001313178
ABU65_00962	fhuA_2		ferrichrome / phage / antibiotic outer membrane porin FhuA	WP_000628304
ABU65_00963	fhuA_3		ferrichrome / phage / antibiotic outer membrane porin FhuA	BAG66794
ABU65_00964	yicJ_1		YicJ GPH transporter	WP_001354442
ABU65_00965	mngR		MngR DNA-binding transcriptional repressor	WP_000256688
ABU65_00966	yegU_1		putative hydrolase	WP_024211194
ABU65_00967			hypothetical protein	WP_024211193
ABU65_00968	rbsK_2	2.7.1.15	ribokinase	EQR43278
ABU65_00969			hypothetical protein	CUA11981
ABU65_00970	kdgM		Oligogalacturonate-specific porin KdgM	WP_001000713
ABU65_00971			hypothetical protein	WP_001317788
ABU65_00973	yqiA_1		esterase	EMD13181
ABU65_01020	hsdM_2	2.1.1.72	host modification; DNA methylase M	WP_077135078
ABU65_01021			hypothetical protein	WP_049026724
ABU65_01022			hypothetical protein	ETJ18601
ABU65_01023	hsdR_2	3.1.21.3	Type I restriction enzyme EcoR124II R protein	WP_072256482
ABU65_01025			hypothetical protein	CDK70663
ABU65_01028			hypothetical protein	EFZ39498
ABU65_01029			hypothetical protein	EHN87635
ABU65_01030	lamB_1		maltose outer membrane porin / phage lambda receptor protein	WP_074162332
ABU65_01031	frlD		fructoselysine 6-kinase	ONG15265
ABU65_01032			hypothetical protein	EKI43485
ABU65_01033	crr_2		glucose PTS permease	WP_074430947
ABU65_01034	sacA_2	3.2.1.26	Sucrose-6-phosphate hydrolase	CTY55624
ABU65_01035	lacY_2		lactose / melibiose:H+ symporter LacY	WP_001344915
ABU65_01036	rafA	3.2.1.22	Alpha-galactosidase	WP_000121077
ABU65_01037	cytR_2		CytR-cytidine	EMD13290
ABU65_01038	insCD-1		IS2 element transposase InsAB'	EGT69350
ABU65_01040			hypothetical protein	WP_038346977
ABU65_01041			hypothetical protein	WP_031935749
ABU65_01042	yagM_1		CP4-6 prophage; predicted protein	EHU05253
ABU65_01044			hypothetical protein	EFZ59646
ABU65_01046	intA		CP4-57 prophage; integrase	CDL25517
ABU65_01047			hypothetical protein	WP_000493756
ABU65_01061	emrB_1		EmrAB-TolC multidrug efflux transport system - membrane subunit	WP_000650976
ABU65_01062	emrY_2		EmrKY putative multidrug efflux transporter - membrane subunit	PAB99147
ABU65_01138			hypothetical protein	CSP87216
ABU65_01139			hypothetical protein	WP_097292670
ABU65_01150	yciF		putative structural protein	EQP68779
ABU65_01154	yciB		putative inner membrane protein	WP_000155159
ABU65_01156	tonB_1		TonB energy transducing system - TonB subunit	WP_000557315
ABU65_01157	tonB_2		TonB energy transducing system - TonB subunit	WP_000593557
ABU65_01162	oppF_1		murein tripeptide ABC transporter / peptide ABC transporter - putative ATP binding subunit	KNA42351
ABU65_01163	oppF_2		murein tripeptide ABC transporter / peptide ABC transporter - putative ATP binding subunit	WP_071047078
ABU65_01183	narG_1	1.7.99.4	nitrate reductase A, alpha subunit	WP_023566459
ABU65_01184	narG_2	1.7.99.4	nitrate reductase A, alpha subunit	KKO22463
ABU65_01209	dhaK_1		dihydroxyacetone kinase subunit K	EZJ68552
ABU65_01210	dhaK_2		dihydroxyacetone kinase subunit K	ONG16696
ABU65_01219	cirA_4		outer membrane receptor involved in uptake of ferric dihyroxybenzoylserine	EMD09189
ABU65_01220	btuB_1		Vitamin B12 transporter BtuB	EGI49221
ABU65_01232	umuC_1		SOS mutagenesis and repair	WP_063091028
ABU65_01233	umuC_2		SOS mutagenesis and repair	WP_032252376
ABU65_01244	ymgI		hypothetical protein	WP_096978087
ABU65_01248			hypothetical protein	ESS93249
ABU65_01271	kefG_2		protein required for KefB activity	WP_072221030
ABU65_01274			hypothetical protein	WP_001377586
ABU65_01290			hypothetical protein	WP_001724288
ABU65_01303	damX_1		cell division protein DamX	EGI49074
ABU65_01304	damX_2		cell division protein DamX	EGI49073
ABU65_01306	aroK	2.7.1.71	shikimate kinase I	CDL45001
ABU65_01320	higB-2_2		Toxin HigB-2	CDL45002
ABU65_01321	yiaG_2		putative transcriptional regulator	SJD78652
ABU65_01326	yhgF_2		putative transcriptional accessory protein	WP_021038179
ABU65_01336	malQ_1	2.4.1.25	amylomaltase	WP_047644508
ABU65_01337	malQ_2	2.4.1.25	amylomaltase	WP_072043714
ABU65_01348			hypothetical protein	WP_000534356
ABU65_01377			hypothetical protein	WP_077265182
ABU65_01378	yefM_1		YefM antitoxin of the YoeB-YefM toxin-antitoxin pair and DNA binding transcriptional repressor	WP_000445407
ABU65_01407			hypothetical protein	EHU05930
ABU65_01408			hypothetical protein	EGI91487
ABU65_01416	uspA_1		universal stress global stress response regulator	ADN69492
ABU65_01457	csdA_1		cysteine sulfinate desulfinase	CSX63883
ABU65_01458	csdA_2		cysteine sulfinate desulfinase	WP_097374957
ABU65_01473	sdaC_2		serine:H+ symporter SdaC	WP_097420491
ABU65_01488	pyrG_2	6.3.4.2	CTP synthetase	WP_095764508
ABU65_01490			hypothetical protein	WP_001246519
ABU65_01491	ygcG		hypothetical protein	EMD08897
ABU65_01508	cas3_1		protein involved in CRISPR R-loop formation and dissociation	OUG19795
ABU65_01509	cas3_2		protein involved in CRISPR R-loop formation and dissociation	WP_094122405
ABU65_01515	cas1		multifunctional nuclease	WP_077884377
ABU65_01565	norW_1		flavorubredoxin reductase	WP_001122752
ABU65_01601	nrdF_1	1.17.4.1	ribonucleoside-diphosphate reductase 2	EST85754
ABU65_01602	nrdF_2	1.17.4.1	ribonucleoside-diphosphate reductase 2	WP_001561985
ABU65_01630	yfjD_2		putative inner membrane protein	BAX12186
ABU65_01645	insG_1		IS1 predicted transposase	WP_021525708
ABU65_01646	insG_2		IS1 predicted transposase	WP_042110546
ABU65_01651	ebgR_1		EbgR DNA-binding transcriptional repressor	WP_032311371
ABU65_01652	ebgR_2		EbgR DNA-binding transcriptional repressor	WP_044379255
ABU65_01653	ebgA_1	3.2.1.23	evolved beta-D-galactosidase, alpha subunit; cryptic gene	OXK53301
ABU65_01699	garP_2		galactarate / glucarate / glycerate:H+ symporter GarP	WP_075210809
ABU65_01713	agaC_1		galactosamine PTS permease - cryptic	EGI27921
ABU65_01714	agaC_2		galactosamine PTS permease - cryptic	WP_072692291
ABU65_01715	agaD_2		galactosamine PTS permease - cryptic	EFZ54898
ABU65_01716	agaD_3		galactosamine PTS permease - cryptic	WP_076795999
ABU65_01760	sfsB		Nlp transcriptional regulator	EFF05598
ABU65_01779	yrbL_1		hypothetical protein	CTT79863
ABU65_01780	yrbL_2		hypothetical protein	CTT79873
ABU65_01785	gltB_1	1.4.1.13	glutamate synthase, large subunit	WP_048972844
ABU65_01786	gltB_2	1.4.1.13	glutamate synthase, large subunit	EHX13192
ABU65_01787	gltB_3	1.4.1.13	glutamate synthase, large subunit	KJT92923
ABU65_01820	csrD		regulator of CsrB and CsrC decay	ONK51874
ABU65_01844			hypothetical protein	WP_001202181
ABU65_01845	yiaD_1		putative outer membrane lipoprotein	WP_001695605
ABU65_01847	clpB_2		ClpB chaperone	EZK17481
ABU65_01848	clpB_3		ClpB chaperone	WP_032180011
ABU65_01850			hypothetical protein	WP_072132871
ABU65_01851			hypothetical protein	KDX50524
ABU65_01852			hypothetical protein	WP_021525608
ABU65_01855			hypothetical protein	EJI70393
ABU65_01856			hypothetical protein	CDL29138
ABU65_01857			hypothetical protein	EST84600
ABU65_01936	gcvP_1	1.4.4.2	glycine decarboxylase	CEP57465
ABU65_01937	gcvP_2	1.4.4.2	glycine decarboxylase	OYB64884
ABU65_01946	serA_1	1.1.1.95	alpha-ketoglutarate reductase / D-3-phosphoglycerate dehydrogenase	WP_089614562
ABU65_01947	serA_2	1.1.1.95	alpha-ketoglutarate reductase / D-3-phosphoglycerate dehydrogenase	EMD14111
ABU65_01983	yggR_2		putative transporter	WP_000984672
ABU65_02000	chbC_1		chitobiose / cellobiose PTS permease - ChbC subunit	WP_032084032
ABU65_02047	ydiJ_1		putative FAD-linked oxidoreductase	CSH64292
ABU65_02048	ydiJ_2		putative FAD-linked oxidoreductase	WP_001317734
ABU65_02079	ydhP_1		YdhP	EIQ42848
ABU65_02080	ydhP_2		YdhP	WP_000246058
ABU65_02082	ydhO		putative lipoprotein	ACT30870
ABU65_02092			hypothetical protein	CDL49962
ABU65_02093			hypothetical protein	EMD05220
ABU65_02145	mlc_1		Mlc DNA-binding transcriptional repressor	WP_001317586
ABU65_02154			hypothetical protein	WP_000932026
ABU65_02163	ycaO_1		protein involved in beta-methylthiolation of ribosomal protein S12	OKL98376
ABU65_02181	cydC_1		glutathione / L-cysteine efflux transporter - CydC subunit	WP_073714806
ABU65_02182	cydC_2		glutathione / L-cysteine efflux transporter - CydC subunit	WP_001409192
ABU65_02216	nfsA_1		NADPH nitroreductase monomer	SBI17396
ABU65_02217	nfsA_2		NADPH nitroreductase monomer	OYC65104
ABU65_02233			hypothetical protein	WP_032234008
ABU65_02234			hypothetical protein	WP_001150414
ABU65_02237	yliE_1	3.1.4.52	putative c-di-GMP-specific phosphodiesterase	WP_085562286
ABU65_02238	yliE_2	3.1.4.52	putative c-di-GMP-specific phosphodiesterase	CDK73093
ABU65_02248	ybiW_1	2.3.1.54	putative pyruvate formate lyase	CPR40198
ABU65_02257	ybiP_1		putative hydrolase, inner membrane	KDH02360
ABU65_02260	rhtA		threonine / homoserine efflux transporter	EMD14733
ABU65_02265	ybiO_1		mechanosensitive channel YbiO monomer	WP_076838507
ABU65_02266	ybiO_2		mechanosensitive channel YbiO monomer	WP_076838507
ABU65_02267	ybiO_3		mechanosensitive channel YbiO monomer	CTW14142
ABU65_02270	fiu_1		putative outer membrane receptor for iron transport	EHV29584
ABU65_02278			hypothetical protein	WP_088771353
ABU65_02287	ybhO_1		cardiolipin synthase 2	ESD96896
ABU65_02288	ybhO_2		cardiolipin synthase 2	WP_097456194
ABU65_02305	ykgN		putative IS protein	CSF72689
ABU65_02307	ydeO_1		YdeO DNA-binding transcriptional dual regulator	WP_000196874
ABU65_02331			hypothetical protein	CDK79312
ABU65_02389			hypothetical protein	WP_094192268
ABU65_02401			hypothetical protein	WP_001407120
ABU65_02402			hypothetical protein	EQU05933
ABU65_02409			hypothetical protein	WP_052974183
ABU65_02426	pmbA_1		protease involved in Microcin B17 maturation and in sensitivity to the DNA gyrase inhibitor LetD	EFP98985
ABU65_02427	pmbA_2		protease involved in Microcin B17 maturation and in sensitivity to the DNA gyrase inhibitor LetD	EYE31384
ABU65_02443	argI_1	2.1.3.3	ornithine carbamoyltransferase chain I	WP_001311486
ABU65_02456	intB_1		KpLE2 phage-like element; predicted integrase	EMD14781
ABU65_02459			hypothetical protein	EMD14782
ABU65_02492	ribD_1	1.1.1.193	fused diaminohydroxyphosphoribosylaminopyrimidine deaminase / 5-amino-6-(5-phosphoribosylamino)uracil reductase	WP_000804254
ABU65_02493	ribD_2	1.1.1.193	fused diaminohydroxyphosphoribosylaminopyrimidine deaminase / 5-amino-6-(5-phosphoribosylamino)uracil reductase	WP_073473146
ABU65_02495	nusB		transcription antitermination protein NusB	WP_049036655
ABU65_02509	cyoC_1		cytochrome bo terminal oxidase subunit III	KDX52614
ABU65_02510	cyoC_2		cytochrome bo terminal oxidase subunit III	KEO14522
ABU65_02559	ushA_1	3.6.1.45	5'-nucleotidase / UDP-sugar hydrolase	EHU49970
ABU65_02569			hypothetical protein	EHU49971
ABU65_02588	hyi_1	5.3.1.22	hydroxypyruvate isomerase	EMD14491
ABU65_02589	hyi_2	5.3.1.22	hydroxypyruvate isomerase	WP_075329302
ABU65_02593	ybbY_1		putative uracil/xanthine transporter	EHV60654
ABU65_02594	ybbY_2		putative uracil/xanthine transporter	WP_096963466
ABU65_02642	rpiR		HTH-type transcriptional regulator RpiR	WP_077249479
ABU65_02643	murR_2		MurR-MurNAc-6-P	WP_000917607
ABU65_02659	nrfF		activator of formate-dependent nitrite reductase complex	WP_033552298
ABU65_02664	nrfA_1	1.7.2.2	formate dependent nitrite reductase - NrfA subunit	WP_033552299
ABU65_02665	nrfA_2	1.7.2.2	formate dependent nitrite reductase - NrfA subunit	WP_077815078
ABU65_02666	acs_1	6.2.1.1	acetyl-CoA synthetase (AMP-forming)	WP_052938122
ABU65_02679			hypothetical protein	WP_052938122
ABU65_02680			hypothetical protein	WP_097742063
ABU65_02705	yjbH_2		putative porin	WP_033552300
ABU65_02708	yjbE		hypothetical protein	WP_077814808
ABU65_02722	yjbB_2		putative inorganic phosphate export protein	WP_097745372
ABU65_02726	aceK_2	2.7.11.5	isocitrate dehydrogenase phosphatase / isocitrate dehydrogenase kinase	WP_077814830
ABU65_02738	ybcY		DLP12 prophage; predicted SAM-dependent methyltransferase	ONN28778
ABU65_02741	nfrA_1		bacteriophage N4 receptor, outer membrane protein	WP_000999466
ABU65_02742	nfrA_2		bacteriophage N4 receptor, outer membrane protein	CTS18681
ABU65_02756	hokE_2		HokE	OOI25879
ABU65_02759	fepA_1		ferric enterobactin / colicin B / colicin D outer membrane porin FepA	WP_077876720
ABU65_02760	fepA_2		ferric enterobactin / colicin B / colicin D outer membrane porin FepA	CDK72475
ABU65_02761	fepA_3		ferric enterobactin / colicin B / colicin D outer membrane porin FepA	CDL24788
ABU65_02771	entC_1	5.4.4.2	isochorismate synthase 1	EIL71953
ABU65_02827	lnt_1		apolipoprotein N-acyltransferase	WP_074170162
ABU65_02828	lnt_2		apolipoprotein N-acyltransferase	WP_000124651
ABU65_02841			hypothetical protein	WP_001220181
ABU65_02843	asnB_2	6.3.5.4	asparagine synthetase B	WP_001374107
ABU65_02863	ykfG		CP4-6 prophage; predicted DNA repair protein	WP_001323544
ABU65_02864	yeeS_3		CP4-44 prophage; predicted DNA repair protein	EQP73804
ABU65_02867	cbtA_2		CP4-44 prophage; toxin of the CbtA-CbeA toxin-antitoxin system	CSE50232
ABU65_02869			hypothetical protein	PAC13430
ABU65_02893	wbbD	2.4.1.303	UDP-Gal:alpha-D-GlcNAc-diphosphoundecaprenol beta-1,3-galactosyltransferase	EHV57447
ABU65_02894	wcaA_1		putative colanic acid biosynthesis glycosyl transferase	WP_001602134
ABU65_02895			hypothetical protein	APE94414
ABU65_02896			hypothetical protein	WP_001012580
ABU65_02897			hypothetical protein	WP_001127066
ABU65_02898			hypothetical protein	WP_077782214
ABU65_02899	tarF	2.7.8.-	Teichoic acid glycerol-phosphate transferase	WP_001307479
ABU65_02900			hypothetical protein	ELC16004
ABU65_02901	rfbX		O-antigen flippase	WP_000611183
ABU65_02902	nagD_2	3.1.3.5	ribonucleotide monophosphatase	WP_000522548
ABU65_02903	rffH_1	2.7.7.24	dTDP-glucose pyrophosphorylase 2	CSP40901
ABU65_02905	galE_1	5.1.3.2	UDP-glucose 4-epimerase monomer	WP_077775853
ABU65_02912	cpsB_1	2.7.7.13	mannose-1-phosphate guanylyltransferase	EGT71009
ABU65_02913	cpsB_2	2.7.7.13	mannose-1-phosphate guanylyltransferase	KUV06937
ABU65_02924	wzc_1		tyrosine kinase involved in colanic acid biosynthesis	WP_000589804
ABU65_02925	wzc_2		tyrosine kinase involved in colanic acid biosynthesis	EQN28212
ABU65_02939	mdtB_1		MdtABC-TolC multidrug efflux transport system - membrane subunit	WP_001052922
ABU65_02940	mdtB_2		MdtABC-TolC multidrug efflux transport system - membrane subunit	WP_053291074
ABU65_02942	mdtD_1		putative transport protein MdtD	WP_076838057
ABU65_02947	parD1		Antitoxin ParD1	WP_072264729
ABU65_02948	parE1		Toxin ParE1	WP_000164038
ABU65_02964	yegX_1		putative hydrolase	WP_000906816
ABU65_02965	yegX_2		putative hydrolase	WP_096122097
ABU65_02971	yehA		putative type-1 fimbrial protein	WP_089581505
ABU65_02976	mrp_1		putative ATPase	CDK86639
ABU65_02977	mrp_2		putative ATPase	WP_074413604
ABU65_02979			hypothetical protein	OXZ48814
ABU65_02980			hypothetical protein	WP_064680961
ABU65_02986	ilvB_1	2.2.1.6	acetohydroxybutanoate synthase / acetolactate synthase	WP_001179424
ABU65_02987	ilvB_2	2.2.1.6	acetohydroxybutanoate synthase / acetolactate synthase	WP_000190771
ABU65_03000			hypothetical protein	WP_077757295
ABU65_03004	rffD_1		UDP-N-acetyl-D-mannosaminuronic acid dehydrogenase	WP_061354278
ABU65_03005	rffD_2		UDP-N-acetyl-D-mannosaminuronic acid dehydrogenase	WP_000920679
ABU65_03021	aslA_2	3.1.6.1	arylsulfatase	EIG92376
ABU65_03028			hypothetical protein	EHN81422
ABU65_03029			hypothetical protein	KZO65053
ABU65_03034	yigB_1		FMN phosphatase	WP_063116002
ABU65_03035	yigB_2		FMN phosphatase	WP_063116001
ABU65_03049	yigL_1	3.1.3.23	sugar phosphatase	WP_052984629
ABU65_03050	yigL_2	3.1.3.23	sugar phosphatase	WP_000437875
ABU65_03070			hypothetical protein	OVB88164
ABU65_03075	rmuC_2		putative recombination limiting protein	WP_001274756
ABU65_03113			hypothetical protein	WP_000708836
ABU65_03114	rfaL_1		O-antigen ligase	WP_001278766
ABU65_03115	rfaL_2		O-antigen ligase	ALY12241
ABU65_03134	upaG		Autotransporter adhesin UpaG	WP_077870778
ABU65_03151	yiaU		putative DNA-binding transcriptional regulator, LysR-type	WP_001289879
ABU65_03152	yiaT		putative outer membrane protein	WP_000789830
ABU65_03245	mdtL_1		multidrug efflux transporter MdtL	WP_025760616
ABU65_03246	mdtL_2		multidrug efflux transporter MdtL	EMU72843
ABU65_03256	bglB_1	3.2.1.86	6-phospho-beta-glucosidase B; cryptic	ASJ33209
ABU65_03257	bglB_2	3.2.1.86	6-phospho-beta-glucosidase B; cryptic	EST84333
ABU65_03260	bglG_3		BglG transcriptional antiterminator (monomer)	EGI51340
ABU65_03307			hypothetical protein	WP_001063153
ABU65_03310			hypothetical protein	EHG01650
ABU65_03311			hypothetical protein	WP_089575352
ABU65_03312			hypothetical protein	WP_081563560
ABU65_03317			hypothetical protein	not available
ABU65_03318			hypothetical protein	WP_001316256
ABU65_03319			hypothetical protein	WP_001038084
ABU65_03320			hypothetical protein	WP_000742329
ABU65_03321			hypothetical protein	ABF03212
ABU65_03322			hypothetical protein	WP_094315086
ABU65_03323	intZ		CPZ-55 prophage; predicted integrase	WP_000208682
ABU65_03324			hypothetical protein	WP_001318168
ABU65_03343			hypothetical protein	not available
ABU65_03344			hypothetical protein	WP_095374081
ABU65_03345	ymfK		e14 prophage; predicted repressor protein	AHA67783
ABU65_03346			hypothetical protein	CDL28778
ABU65_03348			hypothetical protein	EFZ59960
ABU65_03356			hypothetical protein	OWD96970
ABU65_03357			hypothetical protein	CSQ86581
ABU65_03358			hypothetical protein	WP_021293182
ABU65_03359			hypothetical protein	OSK85457
ABU65_03395	tolA		The Colicin A Import System	WP_096198493
ABU65_03409	sucA_2	1.2.4.2	subunit of E1(0) component of 2-oxoglutarate dehydrogenase	WP_015058202
ABU65_03419	ybgO_1		putative fimbrial-like adhesin protein	WP_000038401
ABU65_03429	phr_2	4.1.99.3	deoxyribodipyrimidine photolyase (photoreactivation)	WP_001348086
ABU65_03455	torA_1	1.7.2.3	trimethylamine N-oxide reductase, catalytic subunit	OUG16738
ABU65_03456	torA_2	1.7.2.3	trimethylamine N-oxide reductase, catalytic subunit	WP_052987580
ABU65_03459	torT_1		Periplasmic protein TorT	EFZ69364
ABU65_03460	torT_2		Periplasmic protein TorT	WP_096923603
ABU65_03465	gfcA		hypothetical protein	WP_001283947
ABU65_03466	gfcB		putative outer membrane lipoprotein	WP_070749981
ABU65_03467			hypothetical protein	WP_001289282
ABU65_03468	gfcD		putative lipoprotein	WP_000151584
ABU65_03469	gfcE		putative exopolysaccharide export protein	WP_023166799
ABU65_03470	etp	3.1.3.48	phosphotyrosine-protein phosphatase	WP_000982813
ABU65_03471	etk		autophosphorylating protein tyrosine kinase	WP_001291965
ABU65_03523	btuB_2		vitamin B12 / E colicin / bacteriophage BF23 outer membrane porin BtuB	WP_001707309
ABU65_03524			hypothetical protein	WP_000062603
ABU65_03525	btuB_3		vitamin B12 / E colicin / bacteriophage BF23 outer membrane porin BtuB	WP_001178506
ABU65_03529	fabR_2		FabR DNA-binding transcriptional repressor	WP_094395945
ABU65_03558	metL_1	1.1.1.3	aspartate kinase / homoserine dehydrogenase	OUG17499
ABU65_03571	zapB		cell division factor ZapB	WP_047598542
ABU65_03603	fdoH		formate dehydrogenase-O, beta subunit	WP_042060679
ABU65_03604			hypothetical protein	WP_015059333
ABU65_03605	umuD_2		SOS mutagenesis; error-prone repair; processed to UmuD'; forms complex with UmuC	WP_001024782
ABU65_03606	dinI_1		DNA damage-inducible protein I	WP_097570827
ABU65_03615			hypothetical protein	WP_001277255
ABU65_03616			hypothetical protein	WP_080189093
ABU65_03617			hypothetical protein	WP_001055569
ABU65_03618			hypothetical protein	WP_000080259
ABU65_03619			hypothetical protein	WP_079822748
ABU65_03620			hypothetical protein	WP_001272000
ABU65_03621			hypothetical protein	WP_001191879
ABU65_03622			hypothetical protein	WP_000138551
ABU65_03623			hypothetical protein	WP_077151070
ABU65_03624			hypothetical protein	WP_094395948
ABU65_03625			hypothetical protein	ORJ58801
ABU65_03626			hypothetical protein	WP_000014584
ABU65_03627			hypothetical protein	WP_001372180
ABU65_03628	hokA_2		small toxic membrane polypeptide	WP_001024972
ABU65_03629			hypothetical protein	WP_000646097
ABU65_03631			hypothetical protein	WP_001079808
ABU65_03632			hypothetical protein	WP_000977522
ABU65_03633			hypothetical protein	WP_074013923
ABU65_03634			hypothetical protein	WP_001545755
ABU65_03635			hypothetical protein	WP_001139958
ABU65_03636			hypothetical protein	WP_015058206
ABU65_03637			hypothetical protein	WP_001193549
ABU65_03638			hypothetical protein	WP_096978850
ABU65_03639			hypothetical protein	WP_000908226
ABU65_03640			hypothetical protein	WP_001208802
ABU65_03641			hypothetical protein	WP_063118132
ABU65_03642			hypothetical protein	WP_001247337
ABU65_03643			hypothetical protein	WP_000752780
ABU65_03644			hypothetical protein	WP_096127512
ABU65_03645			hypothetical protein	WP_000539806
ABU65_03646			hypothetical protein	WP_099451049
ABU65_03647			hypothetical protein	WP_001619587
ABU65_03648			hypothetical protein	WP_000494780
ABU65_03649			hypothetical protein	WP_001387474
ABU65_03650	traC_1	2.7.7.-	DNA primase TraC	WP_000744646
ABU65_03651	traC_2	2.7.7.-	DNA primase TraC	WP_000213859
ABU65_03652	pld	3.1.4.4	Phospholipase D	WP_000074849
ABU65_03653			hypothetical protein	WP_000794948
ABU65_03654	yggR_3		putative transporter	WP_001582571
ABU65_03655			hypothetical protein	WP_001105069
ABU65_03656			hypothetical protein	WP_001582572
ABU65_03657	ais_2		protein induced by aluminum	WP_001316851
ABU65_03659			hypothetical protein	WP_001582574
ABU65_03661			hypothetical protein	WP_021293551
ABU65_03662			hypothetical protein	WP_065554013
ABU65_03663			hypothetical protein	WP_029397060
ABU65_03664			hypothetical protein	WP_064115038
ABU65_03665	tcpE_2		Toxin coregulated pilus biosynthesis protein E	WP_001235713
ABU65_03666	gspE_3		putative protein secretion protein for export	ANG10794
ABU65_03667			hypothetical protein	ELH47421
ABU65_03668			hypothetical protein	WP_001349651
ABU65_03669	bfpB_2		Outer membrane lipoprotein BfpB	WP_001144036
ABU65_03670			hypothetical protein	WP_049046191
ABU65_03671			hypothetical protein	WP_000688514
ABU65_03672			hypothetical protein	WP_001278813
ABU65_03673			hypothetical protein	EQS69171
ABU65_03674			hypothetical protein	EQR08636
ABU65_03675			hypothetical protein	ESD37185
ABU65_03676			hypothetical protein	EEJ48613
ABU65_03677			hypothetical protein	WP_000877620
ABU65_03679			hypothetical protein	WP_001291700
ABU65_03680			hypothetical protein	EFU59638
ABU65_03681			hypothetical protein	EFJ54768
ABU65_03682			hypothetical protein	WP_097483878
ABU65_03683			hypothetical protein	WP_077634737
ABU65_03684			hypothetical protein	EMS08317
ABU65_03685	proQ_1		RNA chaperone ProQ	WP_076838375
ABU65_03686			hypothetical protein	EQP39540
ABU65_03687			hypothetical protein	EHX78131
ABU65_03688			hypothetical protein	KXP35351
ABU65_03689	pinE		e14 prophage; site-specific DNA recombinase	WP_086357648
ABU65_03690	bla	3.5.2.6	Beta-lactamase TEM	WP_097499208
ABU65_03695			hypothetical protein	CDK85681
ABU65_03696			hypothetical protein	ABG69905
ABU65_03698			hypothetical protein	EFJ73035
ABU65_03699			hypothetical protein	WP_023308071
ABU65_03700	parM		Plasmid segregation protein ParM	not available
ABU65_03701			hypothetical protein	WP_021525652
ABU65_03702	cdiA_1	3.1.-.-	tRNA nuclease CdiA	WP_000399503
ABU65_03703			hypothetical protein	KLX59878
ABU65_03704			hypothetical protein	SJB85099
ABU65_03705			hypothetical protein	WP_096002821
ABU65_03706			hypothetical protein	KMV74963
ABU65_03707			hypothetical protein	EQP75018
ABU65_03708			hypothetical protein	EYZ91390
ABU65_03709	papB		Major pilu subunit operon regulatory protein PapB	EGW91311
ABU65_03710	ycgV		putative adhesion and penetration protein	WP_072129809
ABU65_03711			hypothetical protein	ELE55518
ABU65_03713			hypothetical protein	OUG18421
ABU65_03714			hypothetical protein	WP_053067612
ABU65_03716			hypothetical protein	CBJ01097
ABU65_03717	rbsK_4	2.7.1.15	ribokinase	WP_064765218
ABU65_03719			hypothetical protein	EFZ51395
ABU65_03740	mbtB	6.3.2.-	Phenyloxazoline synthase MbtB	WP_086357793
ABU65_03741	pksR	2.3.1.-	Polyketide synthase PksR	WP_000578146
ABU65_03742			hypothetical protein	WP_059328984
ABU65_03756	yedY_2		reductase	WP_059328985
ABU65_03762	yedR		putative inner membrane protein	ESC91710
ABU65_03765	vsr		DNA mismatch endonuclease of the very short patch (VSP) mismatch repair pathway	WP_016248732
ABU65_03767			hypothetical protein	WP_064578985
ABU65_03770	yedQ_1	2.7.7.65	putative diguanylate cyclase	WP_000466932
ABU65_03771	yedQ_2	2.7.7.65	putative diguanylate cyclase	WP_000833649
ABU65_03789	flhA_1		flagellar biosynthesis protein FlhA	WP_063083365
ABU65_03790	flhA_2		flagellar biosynthesis protein FlhA	CBJ00719
ABU65_03796	tap		methyl accepting chemotaxis protein - dipeptide sensing	WP_057697880
ABU65_03800			hypothetical protein	WP_096966468
ABU65_03842			hypothetical protein	WP_000874942
ABU65_03843			hypothetical protein	WP_094189625
ABU65_03861	rcsA_1		positive DNA-binding transcriptional regulator of capsular polysaccharide synthesis, activates its own expression	BAG77186
ABU65_03862	rcsA_2		positive DNA-binding transcriptional regulator of capsular polysaccharide synthesis, activates its own expression	WP_052995458
ABU65_03879			hypothetical protein	WP_001084509
ABU65_03882	ydeK		putative lipoprotein	EFZ51328
ABU65_03894	yneF		putative diguanylate cyclase	BAX10470
ABU65_03895			hypothetical protein	WP_074518857
ABU65_03924	holB_1	2.7.7.7	DNA polymerase III, delta prime subunit	EKI41274
ABU65_03925	holB_2	2.7.7.7	DNA polymerase III, delta prime subunit	EDU33257
ABU65_03937	comR		ComR DNA-binding transcriptional repressor	WP_042075886
ABU65_03951			hypothetical protein	WP_097296315
ABU65_03952			hypothetical protein	WP_077890643
ABU65_03953	intE_2		e14 prophage; predicted integrase	WP_001696297
ABU65_03954			hypothetical protein	EQP68347
ABU65_03966			hypothetical protein	EGI48790
ABU65_03971			hypothetical protein	WP_042062967
ABU65_03975			hypothetical protein	WP_000256394
ABU65_03976			hypothetical protein	EST78706
ABU65_03977			hypothetical protein	WP_073816814
ABU65_03978			hypothetical protein	EQU18998
ABU65_03980			hypothetical protein	WP_074456534
ABU65_03981			hypothetical protein	PDO31017
ABU65_03982	nohB_3		DLP12 prophage; DNA packaging protein	KEJ16059
ABU65_03983	tfaD_2		DLP12 prophage; predicted tail fiber assembly protein	WP_042078416
ABU65_03984			hypothetical protein	WP_001304895
ABU65_03996			hypothetical protein	WP_097483880
ABU65_03999			hypothetical protein	WP_000781914
ABU65_04093	mdoH_1		membrane glycosyltransferase; synthesis of membrane-derived oligosaccharide (MDO)	WP_001024300
ABU65_04094	mdoH_2		membrane glycosyltransferase; synthesis of membrane-derived oligosaccharide (MDO)	WP_000862929
ABU65_04106	csgG_1		curli secretion channel	AAN78848
ABU65_04107	csgG_2		curli secretion channel	EHW00727
ABU65_04151			hypothetical protein	EII74647
ABU65_04174	bcsA_1	2.4.1.12	cellulose synthase, catalytic subunit	EII74695
ABU65_04175	bcsA_2	2.4.1.12	cellulose synthase, catalytic subunit	WP_094364384
ABU65_04178			hypothetical protein	CSQ43724
ABU65_04189			hypothetical protein	EFW75681
ABU65_04191			hypothetical protein	WP_086351692
ABU65_04198	gspO_2		leader peptidase, integral membrane protein	WP_000621019
ABU65_04273			hypothetical protein	EHV08904
ABU65_04276	yihV_1		putative sugar kinase	WP_000058705
ABU65_04277	yihV_2		putative sugar kinase	WP_000819258
ABU65_04284			hypothetical protein	WP_096880431
ABU65_04295	chbC_2		chitobiose / cellobiose PTS permease - ChbC subunit	WP_032171256
ABU65_04306	astA_2	2.3.1.109	arginine succinyltransferase	ACT39208
ABU65_04333			hypothetical protein	CAQ32050
ABU65_04334	cydC_3		glutathione / L-cysteine efflux transporter - CydC subunit	WP_000381212
ABU65_04335	prsE		Type I secretion system membrane fusion protein PrsE	WP_000547812
ABU65_04336			hypothetical protein	WP_001378095
ABU65_04337			hypothetical protein	WP_021520751
ABU65_04338			hypothetical protein	CSG36362
ABU65_04339	rcsB		Transcriptional regulatory protein RcsB	EIL19981
ABU65_04340			hypothetical protein	OKU29606
ABU65_04344	fadE_2		acyl-CoA dehydrogenase	ONG17610
ABU65_04359	phoE_2		outer membrane porin E	WP_072118690
ABU65_04360	phoE_3		outer membrane porin E	OWF22596
ABU65_04362	proA_1	1.2.1.41	gamma-glutamyl kinase-GP-reductase multienzyme complex	ELG40404
ABU65_04367			hypothetical protein	WP_001323514
ABU65_04373	yahA_2		phosphodiesterase, c-di-GMP-specific	WP_001366542
ABU65_04374			hypothetical protein	WP_001018808
ABU65_04393	ykgA_1		putative DNA-binding transcriptional regulator	WP_001317566
ABU65_04422	ansP_2		L-asparagine transporter	ELG40400
ABU65_04423			hypothetical protein	WP_000470229
ABU65_04424			hypothetical protein	WP_001101067
ABU65_04425			hypothetical protein	WP_063115976
ABU65_04426	vgrG1_2	6.3.2.-	Actin cross-linking toxin VgrG1	WP_021547677
ABU65_04427			hypothetical protein	EQZ11729
ABU65_04428			hypothetical protein	WP_000760915
ABU65_04430	dicA		DicA DNA-binding transcriptional repressor	WP_000859647
ABU65_04435	yjbM	2.7.6.5	GTP pyrophosphokinase YjbM	ESA74425
ABU65_04438	ydfU_2		Qin prophage; predicted protein	WP_001293448
ABU65_04450			hypothetical protein	WP_000551919
ABU65_04496	prc_1		tail-specific protease	EMD03119
ABU65_04523	pykA_1	2.7.1.40	pyruvate kinase II monomer	WP_001313273
ABU65_04524	pykA_2	2.7.1.40	pyruvate kinase II monomer	EGI19956
ABU65_04525	lpxM_1		myristoyl-acyl carrier protein (ACP)-dependent acyltransferase	WP_001313271
ABU65_04526	lpxM_2		myristoyl-acyl carrier protein (ACP)-dependent acyltransferase	EHW88202
ABU65_04527	yebA		putative peptidase	WP_000916811
ABU65_04530			hypothetical protein	WP_000705929
ABU65_04531	proQ_3		RNA chaperone ProQ	WP_097752257
ABU65_04532			hypothetical protein	ELH12017
ABU65_04533	gntR_2		GntR DNA-binding transcriptional repressor	CAV01995
ABU65_04534	ulaC_2		L-ascorbate PTS permease - UlaC subunit	WP_000107474
ABU65_04535			hypothetical protein	WP_000998353
ABU65_04536	ulaA_2		L-ascorbate PTS permease - UlaA subunit	OAC21468
ABU65_04537	tktA_3	2.2.1.1	transketolase I	AAN78818
ABU65_04538	dxs_2	2.2.1.7	1-deoxyxylulose-5-phosphate synthase	WP_001305344
ABU65_04539	yadA		Adhesin YadA	AAN78811
ABU65_04540			hypothetical protein	ELH12008
ABU65_04541			hypothetical protein	ELH12007
ABU65_04542	nanE_2	5.1.3.9	putative N-acetylmannosamine-6-phosphate epimerase	EGI26519
ABU65_04543	malX_3	2.7.1.191	maltose / glucose PTS permease - MalX subunit	WP_000345753
ABU65_04544	murR_4		MurR-MurNAc-6-P	WP_001051732
ABU65_04545			hypothetical protein	WP_000684812
ABU65_04546			hypothetical protein	WP_001305346
ABU65_04548			hypothetical protein	WP_000387142
ABU65_04549	insC-1_2		IS2 element protein InsA	WP_097399004
ABU65_04554	gntR_3		GntR DNA-binding transcriptional repressor	WP_096006657
ABU65_04555	sgcA		PTS permease - unknown specificity	WP_000807556
ABU65_04556	ulaB_2	2.7.1.194	Ascorbate-specific PTS system EIIB component	WP_000236739
ABU65_04557	ulaA_3		L-ascorbate PTS permease - UlaA subunit	WP_001176572
ABU65_04558			hypothetical protein	EFF12759
ABU65_04559			hypothetical protein	WP_001563317
ABU65_04560			hypothetical protein	ELE56078
ABU65_04561	fucP_2		fucose:H+ symporter	EGI51664
ABU65_04562	rbsK_5	2.7.1.15	ribokinase	WP_001309484
ABU65_04563	deoR_2		DeoR DNA-binding transcriptional repressor	EGI27684
ABU65_04565			hypothetical protein	WP_001239911
ABU65_04566	pelX	4.2.2.9	Pectate disaccharide-lyase	AAN78770
ABU65_04567			hypothetical protein	EEJ48681
ABU65_04568	melB_2		melibiose:H+/Na+/Li+ symporter	EEJ48680
ABU65_04569			hypothetical protein	AAN78768
ABU65_04570	idnO	1.1.1.69	5-keto-D-gluconate 5-reductase	WP_001304909
ABU65_04571	ogl	4.2.2.6	Oligogalacturonate lyase	AAL67338
ABU65_04572	rpiB_2	5.3.1.6	allose-6-phosphate isomerase / ribose-5-phosphate isomerase B monomer	EIH21335
ABU65_04573			hypothetical protein	AAL67334
ABU65_04596			hypothetical protein	WP_011076184
ABU65_04597			hypothetical protein	WP_001294853
ABU65_04598			hypothetical protein	WP_077778697
ABU65_04601	ycdT	2.7.7.65	diguanylate cyclase	WP_001314485
ABU65_04602	yjcS_2		putative alkyl sulfatase	WP_080075011
ABU65_04603	pptA		putative 4-oxalocrotonate tautomerase (4-OT) monomer	WP_072646500
ABU65_04631	ydbD_1		protein involved in detoxification of methylglyoxal	WP_001442123
ABU65_04632	ydbD_2		protein involved in detoxification of methylglyoxal	WP_000549075
ABU65_04633	ydbD_3		protein involved in detoxification of methylglyoxal	WP_000538829
ABU65_04645	hokB		small toxic membrane polypeptide	WP_000880580
ABU65_04649	mdoD_2		glucan biosynthesis protein D	WP_001233385
ABU65_04651	yfjT		CP4-57 prophage; predicted protein	WP_001442122
ABU65_04652			hypothetical protein	OSK88099
ABU65_04653			hypothetical protein	WP_001313577
ABU65_04654			hypothetical protein	EFU56862
ABU65_04655			hypothetical protein	EEJ46480
ABU65_04665	yeeW_5		CP4-44 prophage; predicted protein	AAN78788
ABU65_04666			hypothetical protein	WP_001608035
ABU65_04667			hypothetical protein	EQU46188
ABU65_04668			hypothetical protein	EOW01279
ABU65_04670			hypothetical protein	EID66029
ABU65_04671			hypothetical protein	WP_097429719
ABU65_04672			hypothetical protein	EQU28496
ABU65_04678	mltD_1		membrane-bound lytic murein transglycosylase D	WP_096006587
ABU65_04682	yafC_1		putative DNA-binding transcriptional regulator LYSR-type	PAQ78998
ABU65_04686			hypothetical protein	WP_097745412
ABU65_04687			hypothetical protein	WP_001171594
ABU65_04688	xerD_3		site-specific recombinase	EQP78349
ABU65_04689	umuC_3		SOS mutagenesis and repair	EMD14437
ABU65_04690	umuC_4		SOS mutagenesis and repair	WP_001700876
ABU65_04691	virB		Virulence regulon transcriptional activator VirB	WP_001254967
ABU65_04692	parA		Plasmid partition protein A	WP_072032120
ABU65_04693	repE		Replication initiation protein	WP_001405930
ABU65_04705			hypothetical protein	AAN76835
ABU65_04707			hypothetical protein	WP_001254967
ABU65_04714			hypothetical protein	WP_072032120
ABU65_04715			hypothetical protein	WP_001405930
ABU65_04718	yagM_2		CP4-6 prophage; predicted protein	KUU61256
ABU65_04719			hypothetical protein	KDY12668
ABU65_04720			hypothetical protein	WP_001317639
ABU65_04724			hypothetical protein	ESD86014
ABU65_04734	cusC_3		copper / silver efflux transport system - outer membrane porin	ETE03591
ABU65_04735	tdeA		Toxin and drug export protein A	WP_001123437
ABU65_04740			hypothetical protein	WP_047655962
ABU65_04743			hypothetical protein	WP_001466706
ABU65_04744			hypothetical protein	WP_001442099
ABU65_04756	ybfK		hypothetical protein	WP_072646475
ABU65_04759			hypothetical protein	EQM98173
ABU65_04760			hypothetical protein	EQM98180
ABU65_04774	tfaD_3		DLP12 prophage; predicted tail fiber assembly protein	EII22800
ABU65_04781	cea_1		Colicin-E1	EHV59284
ABU65_04788	cea_2		Colicin-E1	WP_001513497
ABU65_04807	ykgA_2		putative DNA-binding transcriptional regulator	WP_000222760
ABU65_04812		1.-.-.-	putative oxidoreductase	ABD51639
ABU65_04826			hypothetical protein	WP_001303005
ABU65_04855	paaX		PaaX DNA-binding transcriptional repressor	WP_094135191
ABU65_04856	paaY		putative hexapeptide repeat acetyltransferase	ELV30669
ABU65_04857			hypothetical protein	WP_080219854
ABU65_04860			hypothetical protein	WP_097403535
ABU65_04871	traY		Relaxosome protein TraY	WP_001440129
ABU65_04872			hypothetical protein	WP_001440128
ABU65_04876			hypothetical protein	EQS94130
ABU65_04882	ssb_4		ssDNA-binding protein	WP_000536047
ABU65_04888	rspB_2		putative oxidoreductase, Zn-dependent and NAD(P)-binding	WP_000633743
ABU65_04889	rspB_3		putative oxidoreductase, Zn-dependent and NAD(P)-binding	WP_021537444
ABU65_04896			hypothetical protein	EFU32277
ABU65_04897	relE		Qin prophage; toxin of the RelE-RelB toxin-antitoxin system and cofactor to enhance the repressor activity of RelB	ELG40409
ABU65_04898	yafN		antitoxin of the YafO-YafN toxin-antitoxin system	EGI19982
ABU65_04903			hypothetical protein	WP_000756335
ABU65_04904	neo	2.7.1.95	Aminoglycoside 3'-phosphotransferase	WP_059328031
ABU65_04905	insF-1_1		IS3 element protein InsF	WP_011402684
ABU65_04906			hypothetical protein	WP_001128098
ABU65_04907	cdiA_2	3.1.-.-	tRNA nuclease CdiA	WP_000412701
ABU65_04910	hsdM_3	2.1.1.72	host modification; DNA methylase M	WP_011402682
ABU65_04911	hsdM_4	2.1.1.72	host modification; DNA methylase M	OUJ65938
ABU65_04914			hypothetical protein	WP_001442107
ABU65_04915	proQ_4		RNA chaperone ProQ	WP_000133469
ABU65_04916			hypothetical protein	EGX13019
ABU65_04917	insD-1		IS2 element protein	WP_000305973
ABU65_04920			hypothetical protein	EHY11704
ABU65_04922			hypothetical protein	EGI52500
ABU65_04923	insF-1_2		IS3 element protein InsF	WP_001360336
ABU65_04925	hmuT		Hemin-binding periplasmic protein HmuT	EQP65593
ABU65_04926	fecD_7		ferric dicitrate ABC transporter - membrane subunit	OTC56613
ABU65_04927	fecE_3		ferric dicitrate ABC transporter - ATP binding subunit	WP_068310437
ABU65_04928	mdtH_2		YceL MFS transporter	WP_000166966
ABU65_04929	imm		Colicin-E2 immunity protein	WP_072652832
ABU65_04930	col	3.1.-.-	Colicin-E2	WP_000166966
ABU65_04931			hypothetical protein	OII99761
ABU65_04932			hypothetical protein	EQP98426
ABU65_04933			hypothetical protein	OYC65108
ABU65_04940	ampH_1		DD-endopeptidase / DD-carboxypeptidase	WP_000878336
ABU65_04941	ampH_2		DD-endopeptidase / DD-carboxypeptidase	EQS32631
ABU65_04943	yaiU_2		hypothetical protein	WP_000635821
ABU65_04946			hypothetical protein	CNP31943
ABU65_04947			hypothetical protein	EQS32631
ABU65_04952			hypothetical protein	WP_000635821
ABU65_04955	cvaA_2		Colicin V secretion protein CvaA	CNP31943
ABU65_04956			hypothetical protein	EQU17597
ABU65_04959			hypothetical protein	WP_072652447
ABU65_04964			hypothetical protein	EQN61782
ABU65_04965			hypothetical protein	WP_001334428
ABU65_04968	yfcQ_2		putative fimbrial-like adhesin protein	WP_001334427
ABU65_04969			hypothetical protein	WP_021534951
ABU65_04986	ntdC_1	1.1.1.361	Glucose-6-phosphate 3-dehydrogenase	WP_021512279
ABU65_04989	fadH_2	1.3.1.34	2,4-dienoyl-CoA reductase	WP_033561250
ABU65_04990			hypothetical protein	WP_024208629
ABU65_04993			hypothetical protein	WP_050871607
ABU65_04994			hypothetical protein	WP_000117611
ABU65_04996	def_2	3.5.1.88	peptide deformylase	WP_000977995
ABU65_04997	def_3	3.5.1.88	peptide deformylase	WP_021554645
ABU65_05000			hypothetical protein	WP_072275100
ABU65_05002			hypothetical protein	WP_052920683
ABU65_05005	ruvA		branch migration of Holliday structures; repair	WP_001039055
ABU65_05010			hypothetical protein	WP_085004819
ABU65_05011			hypothetical protein	WP_000357803
ABU65_05012			hypothetical protein	WP_000703397
ABU65_05014			hypothetical protein	EHU15338
ABU65_05016			hypothetical protein	WP_086650065
ABU65_05017			hypothetical protein	WP_065898515
ABU65_05018	yhhI_2		putative transposase	WP_065898515
ABU65_05019			hypothetical protein	WP_071887259
ABU65_05020			hypothetical protein	CTT79520
ABU65_05026			hypothetical protein	CTT79502
ABU65_05032			hypothetical protein	EWG73336
ABU65_05035	rhsA		RhsA protein in rhs element	not available
ABU65_05036			hypothetical protein	ELI20957
ABU65_05037			hypothetical protein	WP_000531854
ABU65_05038			hypothetical protein	WP_011402744
ABU65_05039			hypothetical protein	EQM98107
ABU65_05040			hypothetical protein	EWG73336
ABU65_05048	yahE_3		hypothetical protein	WP_044849820
ABU65_05051			hypothetical protein	WP_001441892
ABU65_05052			hypothetical protein	WP_021512283
ABU65_05053			hypothetical protein	EMV03166
ABU65_05054			hypothetical protein	EQS94133
ABU65_05065			hypothetical protein	CTW90653
ABU65_05066			hypothetical protein	WP_000839181
ABU65_05067	insA-1		IS1 protein InsA	WP_072650454
ABU65_05071			hypothetical protein	WP_072652821
ABU65_05073			hypothetical protein	WP_032198429
ABU65_05076	insC-1_5		IS2 element protein InsA	SAF43439
ABU65_05077			hypothetical protein	WP_001334489
ABU65_05078			hypothetical protein	WP_000595317
ABU65_05079			hypothetical protein	CQB14307
ABU65_05083			hypothetical protein	CTT88007
ABU65_05084			hypothetical protein	CQI44020
ABU65_05085			hypothetical protein	WP_032348570
ABU65_05087			hypothetical protein	OMI51403
ABU65_05088			hypothetical protein	WP_000609380
ABU65_05089			hypothetical protein	WP_001317706
ABU65_05096			hypothetical protein	WP_000031238
ABU65_05097			hypothetical protein	CCQ07982
ABU65_05098			hypothetical protein	WP_089519557
ABU65_05101			hypothetical protein	EII59712
ABU65_05103			hypothetical protein	WP_089519557
ABU65_05105			hypothetical protein	WP_089550984
ABU65_05107			hypothetical protein	WP_096002866
ABU65_05109	tfaD_4		DLP12 prophage; predicted tail fiber assembly protein	KEM44325
ABU65_05114			hypothetical protein	WP_000988132
ABU65_05115			hypothetical protein	ELD24890

## Sheet: ABU91_singletons
ID	Gene	EC number	Product	Accession No.
ABU91_00001	yfdR_1		CPS-53 (KpLE1) prophage; deoxyribonucleoside 5'-monophosphate phosphatase	WP_085451437
ABU91_04425	yfdR_4		CPS-53 (KpLE1) prophage; deoxyribonucleoside 5'-monophosphate phosphatase	WP_000008242
ABU91_04906			hypothetical protein	CST80496
ABU91_05023			hypothetical protein	YP_009324715
ABU91_04968			hypothetical protein	WP_074454036
ABU91_05010			hypothetical protein	WP_074454036
ABU91_00661	yedV_2	2.7.13.3	putative sensory kinase in two-component regulatory system with YedW	WP_072254947
ABU91_00662	cusS	2.7.13.3	Sensor kinase CusS	PHL31112
ABU91_00955	intZ_1		CPZ-55 prophage; predicted integrase	WP_000092883
ABU91_00956	alpA		AlpA DNA-binding transcriptional activator; CP4-57 prophage	WP_001206975
ABU91_00957			hypothetical protein	WP_000201461
ABU91_00958			hypothetical protein	WP_000483462
ABU91_00959			hypothetical protein	WP_000549001
ABU91_00964			hypothetical protein	ABB66704
ABU91_00965			hypothetical protein	WP_000907460
ABU91_00966			hypothetical protein	WP_000380879
ABU91_00967			hypothetical protein	WP_000224594
ABU91_00996	xerC_1		site-specific recombinase, acts on cer sequence of ColE1, effects chromosome segregation at cell division	WP_000023391
ABU91_00997			hypothetical protein	WP_000063615
ABU91_00998			hypothetical protein	EFK00748
ABU91_00999			hypothetical protein	WP_059331883
ABU91_01000			hypothetical protein	ABJ01491
ABU91_01001			hypothetical protein	WP_000557709
ABU91_01002			hypothetical protein	WP_000185625
ABU91_01003			hypothetical protein	WP_000789843
ABU91_01004			hypothetical protein	WP_001113271
ABU91_01005			hypothetical protein	WP_000027674
ABU91_01006			hypothetical protein	WP_000268586
ABU91_01007			hypothetical protein	WP_001600138
ABU91_01008			hypothetical protein	WP_000554770
ABU91_01009			hypothetical protein	WP_000379684
ABU91_01010			hypothetical protein	WP_000864673
ABU91_01011			hypothetical protein	WP_000038148
ABU91_01012			hypothetical protein	WP_059256926
ABU91_01013			hypothetical protein	WP_001085953
ABU91_01014			hypothetical protein	WP_001248548
ABU91_01015			hypothetical protein	WP_000203464
ABU91_01016			hypothetical protein	WP_000988637
ABU91_01017			hypothetical protein	WP_000846409
ABU91_01018			hypothetical protein	WP_000123123
ABU91_01019			hypothetical protein	WP_001144092
ABU91_01020			hypothetical protein	WP_000736581
ABU91_01021			hypothetical protein	WP_000088794
ABU91_01022			hypothetical protein	WP_001119512
ABU91_01023			hypothetical protein	WP_000917195
ABU91_01024			hypothetical protein	WP_001001807
ABU91_01025			hypothetical protein	WP_001093745
ABU91_01026			hypothetical protein	WP_000127164
ABU91_01027			hypothetical protein	WP_001121497
ABU91_01028			hypothetical protein	WP_001285330
ABU91_01029	stfR_1		putative membrane protein	WP_000104709
ABU91_01031			hypothetical protein	WP_000711882
ABU91_01032			hypothetical protein	WP_097520246
ABU91_01033	gpFI		Putative prophage major tail sheath protein	WP_089527162
ABU91_01034			hypothetical protein	WP_001251408
ABU91_01035			hypothetical protein	OKV61710
ABU91_01036	smc_1		Chromosome partition protein Smc	WP_000069915
ABU91_01037			hypothetical protein	WP_000978918
ABU91_01038			hypothetical protein	WP_000887625
ABU91_01039	ogrK		DNA-binding transcriptional regulator, prophage P2 remnant	WP_096976680
ABU91_01147	pgaA		partially N-deacetylated poly-beta-1,6-N-acetyl-D-glucosamine outer membrane porin	EHV49909
ABU91_01154	yfjI		CP4-57 prophage; predicted protein	ABE06578
ABU91_01156			hypothetical protein	WP_000282080
ABU91_01171	fimA_1		major type 1 subunit fimbrin (pilin)	WP_000768218
ABU91_01176	ydeR_1		putative fimbrial-like adhesin protein	WP_000767895
ABU91_01177	fimH_1		minor fimbrial subunit, D-mannose specific adhesin	WP_001234182
ABU91_01178			hypothetical protein	WP_077876891
ABU91_01193	fimA_2		major type 1 subunit fimbrin (pilin)	WP_064735564
ABU91_01327	sufE_1		sulfur acceptor that activates SufS cysteine desulfurase	WP_081248698
ABU91_01328	sufE_2		sulfur acceptor that activates SufS cysteine desulfurase	WP_087602014
ABU91_01939	yafX_1		CP4-6 prophage; predicted protein	AKK33547
ABU91_02207			hypothetical protein	WP_000878336
ABU91_02208	prsF		Minor fimbrial protein PrsF	WP_001519251
ABU91_02211	yqiG_2		putative membrane protein	EST86929
ABU91_02447			hypothetical protein	WP_097763653
ABU91_02448	btaF		Autotransporter adhesin BtaF	WP_089618967
ABU91_02449	ykgJ		putative ferredoxin	WP_072095528
ABU91_02450			hypothetical protein	WP_050939793
ABU91_02451			hypothetical protein	WP_050939757
ABU91_02452			hypothetical protein	WP_050939760
ABU91_02453			hypothetical protein	WP_050939762
ABU91_02454			hypothetical protein	WP_050939768
ABU91_02455			hypothetical protein	WP_089613527
ABU91_02658	yieL_1		putative xylanase	ELJ49689
ABU91_02659	yieL_2		putative xylanase	OSL42013
ABU91_03058	yfdQ_2		CPS-53 (KpLE1) prophage; predicted protein	WP_001203059
ABU91_03112	gcl_2	4.1.1.47	glyoxylate carboligase	ELJ47466
ABU91_03186	cdiA	3.1.-.-	tRNA nuclease CdiA	WP_052870112
ABU91_03189	hsdM_2	2.1.1.72	host modification; DNA methylase M	WP_021527170
ABU91_03257			putative autotransporter	WP_077759297
ABU91_03365			hypothetical protein	WP_000805233
ABU91_03370			hypothetical protein	OSL43876
ABU91_03371			hypothetical protein	WP_033807206
ABU91_03425			hypothetical protein	WP_001288820
ABU91_03426	pinE_1		e14 prophage; site-specific DNA recombinase	WP_001482689
ABU91_03427	stfE		e14 prophage; predicted side tail fiber protein fragment	ERA93534
ABU91_03429			hypothetical protein	WP_000978830
ABU91_03430			hypothetical protein	WP_021527585
ABU91_03431			hypothetical protein	WP_000049950
ABU91_03432			hypothetical protein	WP_001519786
ABU91_03433			hypothetical protein	WP_001270632
ABU91_03434			hypothetical protein	WP_001519787
ABU91_03435			hypothetical protein	WP_058589922
ABU91_03436			hypothetical protein	WP_021578671
ABU91_03437			hypothetical protein	WP_040091347
ABU91_03438			hypothetical protein	WP_000155118
ABU91_03439			hypothetical protein	WP_001420197
ABU91_03440			hypothetical protein	WP_046960513
ABU91_03441			hypothetical protein	WP_000393962
ABU91_03442			hypothetical protein	WP_000109249
ABU91_03443			hypothetical protein	WP_021578676
ABU91_03444			hypothetical protein	WP_096260469
ABU91_03445			hypothetical protein	WP_001519792
ABU91_03446			hypothetical protein	WP_021517253
ABU91_03447			hypothetical protein	WP_001125665
ABU91_03448			hypothetical protein	WP_001107515
ABU91_03449			hypothetical protein	WP_000627483
ABU91_03450			hypothetical protein	WP_001066729
ABU91_03451			hypothetical protein	WP_021578677
ABU91_03452			hypothetical protein	ERA04562
ABU91_03453			hypothetical protein	WP_021578679
ABU91_03454			hypothetical protein	WP_021578680
ABU91_03455			hypothetical protein	WP_000162795
ABU91_03456			hypothetical protein	WP_021578681
ABU91_03459			hypothetical protein	WP_001174015
ABU91_03460	ybcQ_1		DLP12 prophage; predicted antitermination protein	WP_001244506
ABU91_03461			hypothetical protein	WP_021578683
ABU91_03462	dicA_1		DicA DNA-binding transcriptional repressor	OSK40587
ABU91_03463	ymfK_1		e14 prophage; predicted repressor protein	WP_000049986
ABU91_03464			hypothetical protein	EFZ45191
ABU91_03465			hypothetical protein	WP_021580224
ABU91_03466			hypothetical protein	WP_001520087
ABU91_03467			hypothetical protein	WP_000769011
ABU91_03468			hypothetical protein	WP_001520089
ABU91_03469			hypothetical protein	WP_032161666
ABU91_03470			hypothetical protein	WP_001520090
ABU91_03471			hypothetical protein	WP_001520092
ABU91_03472			hypothetical protein	WP_000637722
ABU91_03473			hypothetical protein	WP_096966106
ABU91_03474			hypothetical protein	WP_045149042
ABU91_03475			hypothetical protein	EFZ58756
ABU91_03476			hypothetical protein	WP_045149045
ABU91_03477			hypothetical protein	WP_045149046
ABU91_03478			hypothetical protein	WP_071607035
ABU91_03479			hypothetical protein	WP_001138334
ABU91_03512	dosP_1	3.1.4.52	c-di-GMP phosphodiesterase, heme-regulated	WP_085451452
ABU91_03528			hypothetical protein	ABE06615
ABU91_03533			hypothetical protein	AJE55393
ABU91_03538	yafX_3		CP4-6 prophage; predicted protein	ABE06626
ABU91_03929			hypothetical protein	WP_000887447
ABU91_03930	dicA_2		DicA DNA-binding transcriptional repressor	WP_001329851
ABU91_03931			hypothetical protein	WP_000100899
ABU91_03932	relE2		Toxin RelE2	WP_000936799
ABU91_03935			hypothetical protein	WP_000202161
ABU91_03936			hypothetical protein	WP_000935606
ABU91_04004			hypothetical protein	OZX81335
ABU91_04132			hypothetical protein	WP_063113333
ABU91_04135	yfjQ_4		CP4-57 prophage; predicted protein	WP_077636050
ABU91_04136	yfjQ_5		CP4-57 prophage; predicted protein	KEM18694
ABU91_04138			hypothetical protein	EIG83065
ABU91_04142			hypothetical protein	ANC59194
ABU91_04148			hypothetical protein	WP_000618107
ABU91_04149			hypothetical protein	WP_000272015
ABU91_04150	parM_1		Plasmid segregation protein ParM	WP_001420803
ABU91_04151	parM_2		Plasmid segregation protein ParM	WP_074158389
ABU91_04152			hypothetical protein	CTZ98285
ABU91_04153			hypothetical protein	WP_033559512
ABU91_04160			hypothetical protein	WP_001392070
ABU91_04161			hypothetical protein	WP_072107467
ABU91_04167	ompT		outer membrane protease VII (outer membrane protein 3b)	WP_074147415
ABU91_04168			hypothetical protein	WP_097763989
ABU91_04169	macA_2		MacAB-TolC macrolide efflux transport system - membrane fusion protein	OCW53895
ABU91_04172			hypothetical protein	WP_063113272
ABU91_04173			hypothetical protein	WP_063113271
ABU91_04174	yahA_2		phosphodiesterase, c-di-GMP-specific	WP_085447076
ABU91_04175	pheA2	5.4.99.5	Secreted chorismate mutase	WP_063113270
ABU91_04176			hypothetical protein	WP_063113269
ABU91_04177			hypothetical protein	WP_063113268
ABU91_04178			hypothetical protein	EIQ04016
ABU91_04179			hypothetical protein	WP_097763994
ABU91_04182	insE-1_2		IS3 element protein InsE	WP_085452766
ABU91_04183	gadW_2		GadW DNA-binding transcriptional dual regulator	WP_063113288
ABU91_04184			hypothetical protein	EID64801
ABU91_04185	ykgE_1		putative oxidoreductase	WP_000327186
ABU91_04186			hypothetical protein	WP_032285097
ABU91_04188			hypothetical protein	WP_060876823
ABU91_04189			hypothetical protein	KDX02440
ABU91_04190	insN-2		KpLE2 phage-like element; partial regulator of insertion element IS911B (interrupted)	KNF80169
ABU91_04191			hypothetical protein	EQQ62837
ABU91_04198			hypothetical protein	WP_063113282
ABU91_04201			hypothetical protein	WP_063113281
ABU91_04202			hypothetical protein	WP_042960619
ABU91_04203	hha_2		hemolysin expression modulating protein	WP_063113249
ABU91_04205			hypothetical protein	WP_063113251
ABU91_04213			hypothetical protein	WP_077880561
ABU91_04222			hypothetical protein	WP_097763971
ABU91_04223			hypothetical protein	WP_074147411
ABU91_04225			hypothetical protein	WP_097763973
ABU91_04228			hypothetical protein	WP_063113353
ABU91_04229			hypothetical protein	WP_063113352
ABU91_04230			hypothetical protein	WP_063113351
ABU91_04232			hypothetical protein	WP_001364039
ABU91_04233			hypothetical protein	WP_077880572
ABU91_04234			hypothetical protein	EKJ37013
ABU91_04235			hypothetical protein	WP_063113359
ABU91_04236			hypothetical protein	not available
ABU91_04237			hypothetical protein	not available
ABU91_04238			hypothetical protein	WP_032256598
ABU91_04243			hypothetical protein	WP_058845388
ABU91_04244			hypothetical protein	WP_063113343
ABU91_04245			hypothetical protein	WP_063113342
ABU91_04246			hypothetical protein	WP_021572196
ABU91_04247			hypothetical protein	WP_063113340
ABU91_04392	ycgV		putative adhesion and penetration protein	WP_001034006
ABU91_04635			hypothetical protein	WP_015058236
ABU91_04636	virB1		Type IV secretion system protein virB1	WP_016247740
ABU91_04637			hypothetical protein	WP_000125172
ABU91_04638			hypothetical protein	WP_016247741
ABU91_04639			hypothetical protein	WP_033804689
ABU91_04640			hypothetical protein	WP_000160399
ABU91_04641			hypothetical protein	WP_077775648
ABU91_04642			hypothetical protein	EPJ00311
ABU91_04643			hypothetical protein	ESE38794
ABU91_04644			hypothetical protein	WP_001328106
ABU91_04645			hypothetical protein	WP_000356546
ABU91_04646			hypothetical protein	WP_001181903
ABU91_04647	relE		Qin prophage; toxin of the RelE-RelB toxin-antitoxin system and cofactor to enhance the repressor activity of RelB	WP_000220560
ABU91_04648	dnaT_3		Primosomal protein 1	WP_000121743
ABU91_04649			hypothetical protein	EOW31219
ABU91_04650	pir		PI protein	WP_001550452
ABU91_04651			hypothetical protein	WP_021532249
ABU91_04652			hypothetical protein	EFJ65701
ABU91_04653			hypothetical protein	SLV03373
ABU91_04654			hypothetical protein	KDG90396
ABU91_04655			hypothetical protein	WP_012477163
ABU91_04656			hypothetical protein	WP_000360321
ABU91_04657			hypothetical protein	WP_000051064
ABU91_04658	soj_1	3.6.-.-	Chromosome-partitioning ATPase Soj	WP_000864791
ABU91_04659	pinQ		Qin prophage; predicted site-specific recombinase	WP_000203203
ABU91_04660			hypothetical protein	WP_033804688
ABU91_04661			hypothetical protein	WP_000190052
ABU91_04662			hypothetical protein	WP_000576432
ABU91_04663			hypothetical protein	KNQ94728
ABU91_04664			hypothetical protein	WP_089563018
ABU91_04667			hypothetical protein	WP_000072657
ABU91_04668	stpA_3		H-NS-like DNA-binding protein with RNA chaperone activity	WP_032195777
ABU91_04669	topB_2	5.99.1.2	DNA topoisomerase III	WP_052928053
ABU91_04670			hypothetical protein	WP_086522910
ABU91_04671	ftsH_2		ATP-dependent zinc metalloprotease FtsH	WP_033804685
ABU91_04672	yhcR_2	3.1.31.-	Endonuclease YhcR	WP_033804684
ABU91_04673			hypothetical protein	WP_033804683
ABU91_04674			hypothetical protein	WP_033804682
ABU91_04675			hypothetical protein	WP_000717627
ABU91_04676			hypothetical protein	WP_012301136
ABU91_04677	traG		Conjugal transfer protein TraG	WP_077775647
ABU91_04678			Type IV secretion system protein VirB11	WP_033804680
ABU91_04679			Type IV secretion system protein virB10	WP_073534364
ABU91_04680	virB9		Type IV secretion system protein virB9	WP_000783372
ABU91_04681	ptlE		Type IV secretion system protein PtlE	WP_033804678
ABU91_04682			hypothetical protein	WP_015058232
ABU91_04683			hypothetical protein	WP_015058233
ABU91_04684			hypothetical protein	WP_000744200
ABU91_04685	ptlC		Type IV secretion system protein PtlC	WP_052961917
ABU91_04741			hypothetical protein	ADE91854
ABU91_04750	narZ_2	1.7.99.4	nitrate reductase Z, alpha subunit	WP_023567781
ABU91_04828			hypothetical protein	WP_000848286
ABU91_04841			hypothetical protein	WP_000336178
ABU91_04842			hypothetical protein	WP_001145645
ABU91_04843			hypothetical protein	WP_001123343
ABU91_04844			hypothetical protein	WP_000723561
ABU91_04848			hypothetical protein	WP_001164248
ABU91_04849			hypothetical protein	WP_021535122
ABU91_04850			hypothetical protein	AKK34055
ABU91_04932			hypothetical protein	WP_001147814
ABU91_04954			hypothetical protein	WP_021570075
ABU91_04989	yfdM_2		CPS-53 (KpLE1) prophage; predicted methyltransferase	WP_079933852
ABU91_04993			hypothetical protein	WP_001087325
ABU91_04996			hypothetical protein	WP_050939779
ABU91_04997			hypothetical protein	WP_050939781
ABU91_04998			hypothetical protein	WP_000601355
ABU91_05022			hypothetical protein	CAQ88125
ABU91_05031			hypothetical protein	WP_013279331
ABU91_05045	ydfU_5		Qin prophage; predicted protein	WP_021515064
ABU91_05061	nohA		Qin prophage; predicted packaging protein	WP_001557984

## Sheet: ABU106_singletons
ID	Gene	EC number	Product	Accession No.
ABU106_00001	intE_1		e14 prophage; predicted integrase	EQP26872
ABU106_00051	yceF_1		hypothetical protein	ESP32090
ABU106_00052	yceF_2		hypothetical protein	EFP69509
ABU106_00349	ybhI_1		YbhI DASS Transporter	WP_000240356
ABU106_00350	ybhI_2		YbhI DASS Transporter	WP_001036490
ABU106_00408	dtpD_1		dipeptide:H+ symporter DtpD	ERB24286
ABU106_00438			hypothetical protein	not available
ABU106_00490			hypothetical protein	WP_000529743
ABU106_00872	mdtC		MdtABC-TolC multidrug efflux transport system - membrane subunit	WP_001513858
ABU106_00912			hypothetical protein	ONK49094
ABU106_01065	yfbK_1		putative lipoprotein	EQP18602
ABU106_01306			hypothetical protein	EQV19568
ABU106_01307			hypothetical protein	EIA38100
ABU106_01371	stfR_1		putative membrane protein	WP_025653549
ABU106_01379	yhdX_1		YhdW/YhdX/YhdY/YhdZ ABC transporter	EQO30451
ABU106_01380	yhdX_2		YhdW/YhdX/YhdY/YhdZ ABC transporter	EGT68979
ABU106_02067			hypothetical protein	ENG39111
ABU106_02068			hypothetical protein	WP_001357996
ABU106_02069			hypothetical protein	WP_000931915
ABU106_02148	gudX_1		glucarate dehydratase-related protein	ESP27156
ABU106_02149	gudX_2		glucarate dehydratase-related protein	ESP27157
ABU106_02332			hypothetical protein	WP_001306174
ABU106_02333	ydfR_1		Qin prophage; predicted protein	WP_000189904
ABU106_02345			hypothetical protein	WP_001605033
ABU106_02376			hypothetical protein	EIL82312
ABU106_02384			hypothetical protein	WP_001513538
ABU106_02385			hypothetical protein	WP_001513537
ABU106_02386	hsdR	3.1.21.3	host restriction; endonuclease R	WP_001513536
ABU106_02387	hsdM	2.1.1.72	host modification; DNA methylase M	WP_000939429
ABU106_02388	hsdS		specificity determinant for hsdM and hsdR	WP_001513535
ABU106_02426	sgcX_1		KpLE2 phage-like element; predicted endoglucanase with Zn-dependent exopeptidase domain protein	WP_072264298
ABU106_02427	sgcX_2		KpLE2 phage-like element; predicted endoglucanase with Zn-dependent exopeptidase domain protein	WP_077879448
ABU106_02443	cbeA_1		CP4-44 prophage; antitoxin of the CbtA-CbeA toxin-antitoxin system	WP_001295723
ABU106_02491			hypothetical protein	WP_000498854
ABU106_02492			hypothetical protein	ABJ03266
ABU106_02556			hypothetical protein	ERA51385
ABU106_02689	ycjG_1		L-Ala-D/L-Glu epimerase	ELD71476
ABU106_02690	ycjG_2		L-Ala-D/L-Glu epimerase	PDV53924
ABU106_02727	gmr_1	3.1.4.52	modulator of RNase II stability	ESP30594
ABU106_02728	gmr_2	3.1.4.52	modulator of RNase II stability	ESP30593
ABU106_02809	yhhS_1		putative transport protein YhhS	ESP37472
ABU106_03046	fimD_3		outer membrane protein; export and assembly of type 1 fimbriae	WP_032336471
ABU106_03134			hypothetical protein	WP_001280448
ABU106_03136			hypothetical protein	ETJ24031
ABU106_03173	fdtA	5.3.2.3	TDP-4-oxo-6-deoxy-alpha-D-glucose-3, 4-oxoisomerase	ACD75804
ABU106_03174	lacA_2	2.3.1.18	galactoside O-acetyltransferase monomer	WP_001332228
ABU106_03175	arnB_2		UDP-L-Ara4O C-4' transaminase	WP_001033086
ABU106_03176	wzxE_2		lipid III flippase	WP_001513851
ABU106_03177			hypothetical protein	WP_000691392
ABU106_03178	rfbC	5.1.3.13	dTDP-4-dehydrorhamnose 3,5-epimerase	WP_001028393
ABU106_03179			hypothetical protein	WP_001513850
ABU106_03180			hypothetical protein	WP_000335047
ABU106_03181			hypothetical protein	WP_077890502
ABU106_03183	ybfL_1		putative transposase; receptor protein	ERE17164
ABU106_03184	ybfL_2		putative transposase; receptor protein	EFU45080
ABU106_03185	mdoB_2	2.7.8.20	Phosphoglycerol transferase I	ADC54944
ABU106_03218	yeeR		CP4-44 prophage; predicted membrane protein	WP_001513839
ABU106_03220	yeeP		CP4-44 prophage; predicted GTP-binding protein	WP_000258619
ABU106_03294			hypothetical protein	ELC34702
ABU106_03383	yejH_2		putative ATP-dependent helicase	WP_000220867
ABU106_03384			hypothetical protein	WP_000611230
ABU106_03558	insG_1		IS1 predicted transposase	ELC02035
ABU106_03618	yhjH_1	3.1.4.52	c-di-GMP phosphodiesterase	WP_000621116
ABU106_03619	yhjH_2	3.1.4.52	c-di-GMP phosphodiesterase	WP_001514031
ABU106_03627	uvrA		excision nuclease subunit A	WP_047083345
ABU106_03646	ydiF_3	2.8.3.8	fused predicted acetyl-CoA:acetoacetyl-CoA transferase: alpha subunit/beta subunit	WP_001514076
ABU106_03647	ydiF_4	2.8.3.8	fused predicted acetyl-CoA:acetoacetyl-CoA transferase: alpha subunit/beta subunit	WP_001514075
ABU106_03724	ycgV		putative adhesion and penetration protein	WP_096938990
ABU106_03754			hypothetical protein	EQV18341
ABU106_03792	pphA_2	3.1.3.16	protein phosphatase 1 modulates phosphoproteins, signals protein misfolding	WP_001055436
ABU106_03793			hypothetical protein	WP_000163459
ABU106_03806			hypothetical protein	WP_023352213
ABU106_03807			hypothetical protein	WP_023352212
ABU106_03808			hypothetical protein	EFZ63210
ABU106_03809			hypothetical protein	WP_023352211
ABU106_03815			hypothetical protein	WP_094282830
ABU106_03816	traY		Relaxosome protein TraY	WP_001309237
ABU106_03819			hypothetical protein	KDW92072
ABU106_03820			hypothetical protein	WP_000399788
ABU106_03840			hypothetical protein	WP_096323452
ABU106_03849			hypothetical protein	WP_000083818
ABU106_03852	relE2		Toxin RelE2	EQN13562
ABU106_03853	dnaQ_1	2.7.7.7	DNA polymerase III, epsilon subunit	WP_001057989
ABU106_03856			hypothetical protein	WP_000142431
ABU106_03858			hypothetical protein	WP_000343091
ABU106_03860	fadH_3	1.3.1.34	2,4-dienoyl-CoA reductase	WP_001017350
ABU106_03870			hypothetical protein	CSS29443
ABU106_03961			hypothetical protein	WP_077790700
ABU106_03962			hypothetical protein	CSG41591
ABU106_04090			hypothetical protein	ESP27714
ABU106_04198			hypothetical protein	EFF02833
ABU106_04244			hypothetical protein	WP_021532118
ABU106_04257			hypothetical protein	WP_021518477
ABU106_04258			hypothetical protein	WP_023352207
ABU106_04259			hypothetical protein	WP_023352206
ABU106_04260			hypothetical protein	WP_029489996
ABU106_04261			hypothetical protein	WP_001147903
ABU106_04265			hypothetical protein	EGB77760
ABU106_04266			hypothetical protein	ELI24566
ABU106_04274	yahA_2		phosphodiesterase, c-di-GMP-specific	WP_000492897
ABU106_04289			hypothetical protein	WP_000157734
ABU106_04290			hypothetical protein	WP_016239324
ABU106_04310	yoeA		CP4-44 prophage; predicted disrupted hemin or colicin receptor	ESA98575
ABU106_04312	cobS		cobalamin 5'-phosphate synthase / cobalamin synthase	WP_000541202
ABU106_04317	cbl_1		Cbl DNA-binding transcriptional activator	EQP19062
ABU106_04318	cbl_2		Cbl DNA-binding transcriptional activator	EQP19061
ABU106_04324	amn_2	3.2.2.4	AMP nucleosidase	CDL48609
ABU106_04327	yeeJ_3		adhesin	EOX13751
ABU106_04337	ydeQ		putative fimbrial-like adhesin protein	WP_077759849
ABU106_04346	gspJ_2		putative protein secretion protein for export	EQP14863
ABU106_04364			hypothetical protein	EEH85635
ABU106_04368			hypothetical protein	WP_001332013
ABU106_04369			hypothetical protein	CAR04515
ABU106_04386			hypothetical protein	EFK20895
ABU106_04390	yfdO_2		CPS-53 (KpLE1) prophage; predicted defective phage replication protein O	WP_096318098
ABU106_04391	ydaV		Rac prophage; predicted DNA replication protein	WP_000788950
ABU106_04392	ydaW		Rac prophage; predicted DNA-binding protein	WP_023352147
ABU106_04398			hypothetical protein	WP_001064916
ABU106_04406	ydfR_2		Qin prophage; predicted protein	WP_000193258
ABU106_04476	yafT_1		putative aminopeptidase	OYC24827
ABU106_04477	yafT_2		putative aminopeptidase	WP_099133439
ABU106_04487	ydgI_2		ArcD APC transporter	AAN82936
ABU106_04488	adiA_2	4.1.1.19	Adi	WP_000671170
ABU106_04489	ydgI_3		ArcD APC transporter	WP_001331566
ABU106_04490	insA-1_2		IS1 protein InsA	AAN82939
ABU106_04491	insB-1		IS1 protein InsB	AAN82940
ABU106_04492	yhdH_2		putative oxidoreductase, NAD(P)-binding	AAN82941
ABU106_04494	insF-1_3		IS3 element protein InsF	EHN95618
ABU106_04498	pagN		Outer membrane protein PagN	WP_000571846
ABU106_04506			hypothetical protein	WP_001749510
ABU106_04507			hypothetical protein	WP_004026237
ABU106_04508			hypothetical protein	WP_071592706
ABU106_04509			hypothetical protein	WP_024139128
ABU106_04510			hypothetical protein	WP_024139129
ABU106_04511			hypothetical protein	WP_001749513
ABU106_04513	cna		Colicin-N	WP_040089861
ABU106_04514	cai		Colicin-A immunity protein	WP_024139132
ABU106_04533			hypothetical protein	WP_097408633
ABU106_04534	ssb_2		ssDNA-binding protein	WP_000290818
ABU106_04540			hypothetical protein	WP_021532008
ABU106_04541			hypothetical protein	WP_001312876
ABU106_04542			hypothetical protein	WP_000190053
ABU106_04543			hypothetical protein	WP_000238252
ABU106_04548			hypothetical protein	WP_001350917
ABU106_04549			hypothetical protein	ACF57161
ABU106_04550			hypothetical protein	WP_000092896
ABU106_04551			hypothetical protein	WP_072647562
ABU106_04552			hypothetical protein	CRL88149
ABU106_04555	ydfN		Qin prophage; predicted side tail fiber assembly protein	WP_097761279
ABU106_04557	vgrG1_2	6.3.2.-	Actin cross-linking toxin VgrG1	WP_077634404
ABU106_04574			hypothetical protein	not available
ABU106_04583			hypothetical protein	EQW95923
ABU106_04584			hypothetical protein	OIY27865
ABU106_04585			hypothetical protein	ABJ01743
ABU106_04586			hypothetical protein	CAR03781
ABU106_04587			hypothetical protein	WP_000064337
ABU106_04588	yafO_2		ribosome-dependent mRNA interferase, toxin of the YafO-YafN toxin-antitoxin system	WP_001198454
ABU106_04589			hypothetical protein	EQP17984
ABU106_04590			hypothetical protein	KEO04801
ABU106_04596	ybgD_1		putative fimbrial-like adhesin protein	OWF27893
ABU106_04597	ybgD_2		putative fimbrial-like adhesin protein	ELB98708
ABU106_04616			hypothetical protein	WP_012537770
ABU106_04617			hypothetical protein	WP_000571803
ABU106_04618			hypothetical protein	WP_000170680
ABU106_04619			hypothetical protein	WP_097752397
ABU106_04630	yfdO_3		CPS-53 (KpLE1) prophage; predicted defective phage replication protein O	WP_077762856
ABU106_04631	insG_2		IS1 predicted transposase	EQX57472
ABU106_04640			hypothetical protein	WP_001332009
ABU106_04641	insD-1		IS2 element protein	AAZ04432
ABU106_04643			hypothetical protein	ELG20613
ABU106_04658			hypothetical protein	EFF02824
ABU106_04667			hypothetical protein	WP_071686129
ABU106_04679	nohA		Qin prophage; predicted packaging protein	WP_087889436
ABU106_04681			hypothetical protein	WP_097481460

## Sheet: ABU123_singletons
ID	Gene	EC number	Product	Accession No.
ABU123_00869	vgrG1_1	6.3.2.-	Actin cross-linking toxin VgrG1	WP_000053613
ABU123_04407	vgrG1_2	6.3.2.-	Actin cross-linking toxin VgrG1	WP_001306807
ABU123_01973			hypothetical protein	WP_077900233
ABU123_02744			hypothetical protein	EIQ64684
ABU123_02179	eutM_2		putative structural protein, ethanolamine utilization microcompartment	WP_095092279
ABU123_02186	eutM_3		putative structural protein, ethanolamine utilization microcompartment	WP_001057754
ABU123_02842	ydcM_2		putative transposase	OZX97586
ABU123_03193	ydcM_3		putative transposase	OOH74631
ABU123_03959			hypothetical protein	WP_000587252
ABU123_03960			hypothetical protein	WP_000582607
ABU123_04526			hypothetical protein	CTW81069
ABU123_04585			hypothetical protein	CTX56890
ABU123_04594			hypothetical protein	CSI41814
ABU123_04598			hypothetical protein	CSI41814
ABU123_04623			hypothetical protein	WP_072120456
ABU123_04624			hypothetical protein	WP_096956822
ABU123_00003			hypothetical protein	ACX39743
ABU123_00010			hypothetical protein	WP_000340970
ABU123_00015	dicA		DicA DNA-binding transcriptional repressor	WP_077757928
ABU123_00017	ydfB		Qin prophage; small protein	WP_000344958
ABU123_00127	sufS_2	4.4.1.16	L-selenocysteine lyase (and L-cysteine desulfurase) monomer	WP_001468043
ABU123_00177	ydjO		hypothetical protein	WP_001309537
ABU123_00291			hypothetical protein	WP_000064873
ABU123_00292	ydcM_1		putative transposase	WP_000942660
ABU123_00350	elaD		deubiquitinase	WP_076611059
ABU123_00399	xerD_1		Tyrosine recombinase XerD	WP_000023402
ABU123_00400			hypothetical protein	WP_001390705
ABU123_00401			hypothetical protein	WP_000004249
ABU123_00402			hypothetical protein	WP_000200503
ABU123_00403			hypothetical protein	EHF29929
ABU123_00404			hypothetical protein	EDV61005
ABU123_00405			hypothetical protein	WP_000813363
ABU123_00406			hypothetical protein	WP_000158971
ABU123_00407			hypothetical protein	CBJ01479
ABU123_00408			hypothetical protein	WP_044326259
ABU123_00409			hypothetical protein	WP_000153679
ABU123_00410			hypothetical protein	WP_001274220
ABU123_00411			hypothetical protein	WP_000013441
ABU123_00412			hypothetical protein	WP_000599382
ABU123_00413			hypothetical protein	EQU34417
ABU123_00414	parM		Plasmid segregation protein ParM	WP_024231259
ABU123_00415			hypothetical protein	WP_000211282
ABU123_00416			hypothetical protein	WP_053885565
ABU123_00417			hypothetical protein	WP_001068329
ABU123_00418			hypothetical protein	WP_096145102
ABU123_00419			hypothetical protein	WP_096145103
ABU123_00420			hypothetical protein	WP_001262687
ABU123_00421			hypothetical protein	WP_064056033
ABU123_00422			hypothetical protein	WP_079399138
ABU123_00423			hypothetical protein	WP_001297578
ABU123_00424			hypothetical protein	WP_001566540
ABU123_00425			hypothetical protein	WP_000104350
ABU123_00427			hypothetical protein	WP_000780551
ABU123_00428			hypothetical protein	WP_000920594
ABU123_00429			hypothetical protein	ELG49343
ABU123_00430			hypothetical protein	WP_001271933
ABU123_00431			hypothetical protein	WP_000213447
ABU123_00432			hypothetical protein	WP_001297572
ABU123_00433			hypothetical protein	WP_001761060
ABU123_00434	stfR_1		putative membrane protein	WP_046598513
ABU123_00435			hypothetical protein	WP_000972163
ABU123_00437			hypothetical protein	WP_023351907
ABU123_00438			hypothetical protein	ELC00210
ABU123_00439	pinE_1		e14 prophage; site-specific DNA recombinase	WP_024231003
ABU123_00440			hypothetical protein	WP_001322526
ABU123_00441			hypothetical protein	WP_089537624
ABU123_00442			hypothetical protein	WP_000651572
ABU123_00443			hypothetical protein	WP_089583598
ABU123_00444	gpFI		Putative prophage major tail sheath protein	WP_000005386
ABU123_00445			hypothetical protein	WP_096855470
ABU123_00446	ogrK		DNA-binding transcriptional regulator, prophage P2 remnant	WP_000488107
ABU123_00447			hypothetical protein	WP_000078920
ABU123_00448			hypothetical protein	WP_001173929
ABU123_00449			hypothetical protein	WP_024231068
ABU123_00473	yfdF		hypothetical protein	WP_000937812
ABU123_00479	sacA	3.2.1.26	Sucrose-6-phosphate hydrolase	WP_001309628
ABU123_00519	flxA		Qin prophage; predicted protein	WP_000201400
ABU123_00584	hyfA		hydrogenase 4, component A	EFF01152
ABU123_00585	hyfB		hydrogenase 4, component B	WP_023148543
ABU123_00586	hyfC		hydrogenase 4, component C	WP_080030034
ABU123_00587	hyfD		hydrogenase 4, component D	WP_097767365
ABU123_00588	hyfE		hydrogenase 4, component E	WP_000147991
ABU123_00589	hyfF		hydrogenase 4, component F	WP_000122523
ABU123_00591	hyfH		hydrogenase 4, component H	WP_000916072
ABU123_00592	hyfI		hydrogenase 4, small subunit	WP_000075544
ABU123_00593	hyfJ		hydrogenase 4 component J, putative protein processing element	WP_001309645
ABU123_00594	hyfR_1		HyfR DNA-binding transcriptional activator	WP_001251508
ABU123_00595	focB		FocB formate FNT transporter	WP_001244732
ABU123_00612	stfR_2		putative membrane protein	WP_000290537
ABU123_00630			hypothetical protein	WP_047624469
ABU123_00642	hlyE		hemolysin E	CBG34051
ABU123_00651	slrP	2.3.2.27	E3 ubiquitin-protein ligase SlrP	WP_001309452
ABU123_00652			hypothetical protein	EFE99961
ABU123_00669	ycgV		putative adhesion and penetration protein	WP_001309459
ABU123_00670			hypothetical protein	EIL72706
ABU123_00699	ychS		hypothetical protein	ELC46931
ABU123_00747			hypothetical protein	EGI10856
ABU123_00762			hypothetical protein	CBG34239
ABU123_00797	abgT		p-aminobenzoyl glutamate:H+ symporter	WP_000062984
ABU123_00798	abgB		p-aminobenzoyl-glutamate hydrolase subunit B	WP_001156420
ABU123_00799	abgA		p-aminobenzoyl-glutamate hydrolase subunit A	WP_000444920
ABU123_00800	abgR		putative DNA-binding transcriptional regulator, LYSR-type	WP_000885449
ABU123_00816			hypothetical protein	WP_001544544
ABU123_00818	ydbD		protein involved in detoxification of methylglyoxal	EFF00120
ABU123_00825			hypothetical protein	WP_001060290
ABU123_00826			hypothetical protein	WP_000413852
ABU123_00827			hypothetical protein	EHP64050
ABU123_00833	mokB		regulatory peptide whose translation enables hokB expression	WP_001306521
ABU123_00856	lacA_1	2.3.1.18	galactoside O-acetyltransferase monomer	WP_000867994
ABU123_00857			hypothetical protein	WP_001306888
ABU123_00867	yncG		putative enzyme	WP_000598875
ABU123_00937			hypothetical protein	EFF01709
ABU123_00960	yicI_1		alpha-xylosidase	WP_001309374
ABU123_00961	exuT_1		hexuronate transporter	WP_077473113
ABU123_00962	cytR_2		CytR-cytidine	EFF01734
ABU123_00978			hypothetical protein	WP_000539521
ABU123_01004	ulaA_1		L-ascorbate PTS permease - UlaA subunit	WP_000399308
ABU123_01005	ulaB_1	2.7.1.191	L-ascorbate PTS permease - UlaB subunit	WP_000655513
ABU123_01006	yidJ_1		putative sulfatase	WP_000644038
ABU123_01013			hypothetical protein	WP_000456097
ABU123_01121	higB_1		translation-dependent mRNA interferase, toxin of the HigB-HigA toxin-antitoxin system	WP_000550189
ABU123_01156	yhaB		hypothetical protein	EFJ74259
ABU123_01157	yhaC		hypothetical protein	WP_000075589
ABU123_01193			hypothetical protein	WP_000532752
ABU123_01194			hypothetical protein	WP_001294022
ABU123_01281			hypothetical protein	WP_000838295
ABU123_01294			hypothetical protein	ELB97068
ABU123_01301	ytfA		putative transcriptional regulator	WP_000555441
ABU123_01302	yjfZ		hypothetical protein	WP_001305664
ABU123_01417	rpiB	5.3.1.6	allose-6-phosphate isomerase / ribose-5-phosphate isomerase B monomer	WP_001183283
ABU123_01437			hypothetical protein	WP_000338243
ABU123_01456	yjbM		hypothetical protein	WP_000912582
ABU123_01465			hypothetical protein	OZY03906
ABU123_01466	ybfL_1		putative transposase; receptor protein	EQP38261
ABU123_01467			hypothetical protein	WP_000179596
ABU123_01468			hypothetical protein	EGW73633
ABU123_01469			hypothetical protein	WP_001057457
ABU123_01470			hypothetical protein	WP_000169380
ABU123_01471			hypothetical protein	CBG33410
ABU123_01475	envY		EnvY DNA-binding transcriptional activator	WP_001177464
ABU123_01477	fimZ_3		FimZ transcriptional regulator	EFJ74848
ABU123_01478	sfmF		putative fimbrial-like adhesin protein	WP_001309313
ABU123_01479	sfmH_1		putative fimbrial-like adhesin protein	WP_064772811
ABU123_01480	sfmD		putative outer membrane export usher protein	WP_001309312
ABU123_01481	sfmC		putative pilin chaperone, periplasmic	WP_000988368
ABU123_01482	sfmA		putative fimbrial-like adhesin protein	WP_042014690
ABU123_01519	smc_1		Chromosome partition protein Smc	WP_012602716
ABU123_01523	prsE		Type I secretion system membrane fusion protein PrsE	WP_001014327
ABU123_01524	cydC_2		glutathione / L-cysteine efflux transporter - CydC subunit	WP_000739071
ABU123_01525			hypothetical protein	WP_001547109
ABU123_01526	tolC_1		TolC monomer	WP_000090505
ABU123_01593			hypothetical protein	WP_001526102
ABU123_01609			hypothetical protein	WP_000155935
ABU123_01673			hypothetical protein	ELC51064
ABU123_01679	yahL		hypothetical protein	WP_062892861
ABU123_01725	paoA_1		aldehyde dehydrogenase, Fe-S subunit	WP_000070675
ABU123_01788	yadM		putative fimbrial-like adhesin protein	EFF14963
ABU123_01789	yadK		putative fimbrial-like adhesin protein	WP_001178095
ABU123_01790	yadC		putative fimbrial-like adhesin protein	WP_000833494
ABU123_01848	hofQ_1		protein involved in utilization of DNA as a carbon source	WP_000694681
ABU123_01849	invF		Invasion protein InvF	WP_000568782
ABU123_01850	yjdO_2		hypothetical protein	WP_001305821
ABU123_01851	ygeQ		hypothetical protein	WP_001446739
ABU123_01901			hypothetical protein	WP_000568123
ABU123_01902	azoR_2		NADH:quinone oxidoreductase, FMN-dependent	WP_000697439
ABU123_01903	bhsA_1		outer membrane protein involved in copper permeability, stress resistance and biofilm formation	WP_000023744
ABU123_01904	yeaX_2		putative oxidoreductase	WP_001305829
ABU123_01913			Solute-binding protein	WP_000559340
ABU123_01932			hypothetical protein	WP_000442530
ABU123_01968			hypothetical protein	WP_001547001
ABU123_02040			hypothetical protein	WP_033561944
ABU123_02078			hypothetical protein	WP_087906029
ABU123_02079			hypothetical protein	EHV61199
ABU123_02080			hypothetical protein	ACA78511
ABU123_02081			hypothetical protein	WP_000111052
ABU123_02082			hypothetical protein	WP_000548520
ABU123_02110	fliC_1		flagellar biosynthesis; flagellin, filament structural protein	WP_000079726
ABU123_02119	yedL		putative acyltransferase	WP_001306442
ABU123_02120			hypothetical protein	WP_001306441
ABU123_02121			hypothetical protein	WP_001306440
ABU123_02149	ompN_2		outer membrane pore protein N, non-specific	WP_000824409
ABU123_02150			hypothetical protein	ELB99633
ABU123_02161	yeeJ_2		adhesin	WP_096169359
ABU123_02176			hypothetical protein	EFF00702
ABU123_02177	yijO_1		putative DNA-binding transcriptional regulator	WP_097497510
ABU123_02178	glpF_1		glycerol channel GlpF	WP_012602821
ABU123_02180	eutL_2		putative structural protein, ethanolamine utilization microcompartment	WP_000097475
ABU123_02181	pduC	4.2.1.28	Propanediol dehydratase large subunit	WP_001256906
ABU123_02182	pduD	4.2.1.28	Propanediol dehydratase medium subunit	WP_000405037
ABU123_02183	pduE	4.2.1.28	Propanediol dehydratase small subunit	WP_001578557
ABU123_02184	ddrA		Diol dehydratase-reactivating factor alpha subunit	WP_001268867
ABU123_02185			hypothetical protein	WP_000444015
ABU123_02187	eutK_2		putative structural protein, ethanolamine utilization microcompartment	WP_000814160
ABU123_02188	pduL	2.3.1.222	Phosphate propanoyltransferase	WP_000361043
ABU123_02189			hypothetical protein	WP_001061908
ABU123_02190	eutN_2		putative carboxysome structural protein	WP_000549827
ABU123_02191	yvqK	2.5.1.17	Cob(I)yrinic acid a,c-diamide adenosyltransferase	WP_001532446
ABU123_02192	eutE_2		putative aldehyde dehydrogenase, ethanolamine utilization protein	WP_001065562
ABU123_02193	adhE_2	1.2.1.10	pyruvate formate-lyase deactivase [multifunctional]	WP_001091440
ABU123_02194	rsxC_2		member of SoxR-reducing complex	WP_001100242
ABU123_02195	eutK_3		putative structural protein, ethanolamine utilization microcompartment	WP_097495800
ABU123_02196	eutS_2		putative structural protein, ethanolamine utilization microcompartment	WP_000211397
ABU123_02197			hypothetical protein	WP_001189433
ABU123_02217			hypothetical protein	WP_097505685
ABU123_02218			hypothetical protein	OKS64869
ABU123_02219	yehD_2		putative fimbrial-like adhesin protein	WP_000759929
ABU123_02220	yehC_2		putative fimbrial chaperone	WP_097345965
ABU123_02221	yehB_2		putative outer membrane usher protein	WP_000946605
ABU123_02222			hypothetical protein	WP_000871674
ABU123_02251	ynfL_2		putative DNA-binding transcriptional regulator	WP_000566334
ABU123_02252	ydjG_2		methylglyoxal reductase (NADH-dependent)	WP_000023619
ABU123_02253	fabG_1	1.1.1.100	3-oxo-acyl-[acyl-carrier-protein] reductase	EFF02990
ABU123_02254			hypothetical protein	WP_001140838
ABU123_02255			hypothetical protein	WP_000848790
ABU123_02294	badR		Transcriptional activatory protein BadR	WP_000543916
ABU123_02295	ycgM_2		putative isomerase/hydrolase	WP_077249080
ABU123_02296	puuC_2	1.2.1.5	gamma-glutamyl-gamma-aminobutyraldehyde dehydrogenase	WP_000757515
ABU123_02297	hpcB	1.13.11.15	3,4-dihydroxyphenylacetate 2,3-dioxygenase	WP_000516990
ABU123_02298	hpcD	5.3.3.10	5-carboxymethyl-2-hydroxymuconate Delta-isomerase	WP_001119872
ABU123_02299	mhpD_2	4.2.1.80	2-hydroxypentadienoate hydratase	WP_000459750
ABU123_02300	yfaU_1		2-keto-3-deoxy-L-rhamnonate aldolase	WP_077823606
ABU123_02301	yfaV_1		putative transporter	WP_077744147
ABU123_02302	ydiP_2		putative DNA-binding transcriptional regulator	WP_000332891
ABU123_02303	hpaB	1.14.14.9	4-hydroxyphenylacetate 3-monooxygenase oxygenase component	WP_000801472
ABU123_02304	rutF_1		flavin reductase	WP_001175455
ABU123_02311	hsdS		specificity determinant for hsdM and hsdR	WP_000009567
ABU123_02313	mcrB		MrcB subunit of 5-methylcytosine restriction system	BAA19243
ABU123_02314	mcrC		MrcC subunit of 5-methylcytosine restriction system	WP_001318550
ABU123_02315	rhlE_2	3.6.4.13	ATP-dependent RNA helicase RhlE	WP_001472887
ABU123_02316			hypothetical protein	EQV39984
ABU123_02405			hypothetical protein	ABV07234
ABU123_02406	yqeI		putative transcriptional regulator	WP_001305806
ABU123_02407	yqeJ		hypothetical protein	WP_000568330
ABU123_02408	yqeL		small protein	EFJ74095
ABU123_02409	yqeK		hypothetical protein	WP_086251753
ABU123_02410			hypothetical protein	KDW29906
ABU123_02411	ygeF		hypothetical protein	WP_000804519
ABU123_02412	ygeG_1		putative chaperone	WP_001090785
ABU123_02413	ygeH_1		putative transcriptional regulator	WP_000362669
ABU123_02414	ygeI		hypothetical protein	WP_000184106
ABU123_02415			hypothetical protein	WP_001239202
ABU123_02416	ygeK		putative DNA-binding transcriptional regulator	WP_000516283
ABU123_02417			hypothetical protein	WP_001189182
ABU123_02522			hypothetical protein	AHA65549
ABU123_02533			hypothetical protein	WP_000548521
ABU123_02535			hypothetical protein	WP_077576164
ABU123_02552	ftsX_1		cell division protein FtsX	WP_074458741
ABU123_02553	ftsX_2		cell division protein FtsX	WP_044059809
ABU123_02561			hypothetical protein	WP_000385056
ABU123_02567			hypothetical protein	WP_001216772
ABU123_02568	sfmM2	2.1.1.304	L-tyrosine C(3)-methyltransferase	WP_001309816
ABU123_02569			hypothetical protein	EFE98904
ABU123_02570			hypothetical protein	WP_077248659
ABU123_02571	acpP_2		Acyl carrier protein	WP_001148686
ABU123_02572	acpP_3		Acyl carrier protein	WP_000139646
ABU123_02573			hypothetical protein	WP_000014366
ABU123_02574	yhfT_1	6.2.1.-	putative acyl--CoA ligase YhfT	WP_086795231
ABU123_02575			hypothetical protein	CAR15092
ABU123_02576		2.4.1.54	Undecaprenyl-phosphate mannosyltransferase	WP_000115628
ABU123_02577		3.1.-.-	Putative esterase	WP_000930891
ABU123_02578	lolA_2		Outer-membrane lipoprotein carrier protein	WP_000670558
ABU123_02579			hypothetical protein	WP_000180184
ABU123_02580			hypothetical protein	WP_000595147
ABU123_02581			hypothetical protein	CAR15098
ABU123_02582			hypothetical protein	WP_000020249
ABU123_02583	fabG_3	1.1.1.100	3-oxo-acyl-[acyl-carrier-protein] reductase	WP_000091666
ABU123_02584			hypothetical protein	WP_000198470
ABU123_02586			hypothetical protein	ELB96524
ABU123_02603	yhiJ		hypothetical protein	WP_001322916
ABU123_02604	yhiL		hypothetical protein	CBG36597
ABU123_02617	arsD		Arsenical resistance operon trans-acting repressor ArsD	EGI39290
ABU123_02618	arsA	3.6.3.16	Arsenical pump-driving ATPase	WP_012602880
ABU123_02628	cirA_3		outer membrane receptor involved in uptake of ferric dihyroxybenzoylserine	EQY97691
ABU123_02646			hypothetical protein	EFE98451
ABU123_02648	ompL		putative outer membrane porin L	EFJ75580
ABU123_02649	yihO		YihO GPH transporter	ACI74666
ABU123_02650	yihP		YihP GPH transporter	WP_000018361
ABU123_02651	yihQ	3.2.1.20	alpha-glucosidase	WP_000380857
ABU123_02652	yihR		putative aldose-1-epimerase	EFJ75576
ABU123_02653	yihS		mannose isomerase	WP_000870897
ABU123_02654	yihT		putative aldolase	WP_097484378
ABU123_02656	yihV		putative sugar kinase	EFJ75572
ABU123_02662			hypothetical protein	WP_000226320
ABU123_02664			hypothetical protein	WP_001309881
ABU123_02665			hypothetical protein	EGW63124
ABU123_02702			hypothetical protein	EFE98503
ABU123_02703			hypothetical protein	WP_001309890
ABU123_02747			hypothetical protein	WP_001309177
ABU123_02755	fecR_1		regulator for fec operon, periplasmic	WP_072119570
ABU123_02769			hypothetical protein	ESD47893
ABU123_02776	insG		IS1 predicted transposase	WP_000547191
ABU123_02821	chpB		ChpB toxin of the ChpB-ChpS toxin-antitoxin system	WP_001349992
ABU123_02822	chpS		ChpS antitoxin of the ChpB-ChpS toxin-antitoxin system	AAA24011
ABU123_02837			hypothetical protein	WP_000936773
ABU123_02838			hypothetical protein	WP_000240846
ABU123_02843	ygaQ_2		hypothetical protein	WP_000491430
ABU123_02883			hypothetical protein	EHP66721
ABU123_02924			hypothetical protein	WP_033870604
ABU123_02944	cas1		multifunctional nuclease	EGW66549
ABU123_02950	cas3		protein involved in CRISPR R-loop formation and dissociation	WP_001233965
ABU123_03020			hypothetical protein	WP_064772900
ABU123_03021			hypothetical protein	EFJ73800
ABU123_03055	yigG		inner membrane protein	WP_001309870
ABU123_03056			hypothetical protein	WP_000032585
ABU123_03059	salL_1	2.5.1.94	Adenosyl-chloride synthase	EFJ71754
ABU123_03060	salL_2	2.5.1.94	Adenosyl-chloride synthase	EFJ71755
ABU123_03123	yghJ_1		putative lipoprotein	WP_077473171
ABU123_03124	yghJ_2		putative lipoprotein	WP_097437609
ABU123_03157	ysgA_2	3.1.1.45	putative hydrolase	AAA69166
ABU123_03158	ysgA_3	3.1.1.45	putative hydrolase	AAA69167
ABU123_03159			hypothetical protein	WP_001542368
ABU123_03177	mqsA		MqsA antitoxin of the MqsRA toxin-antitoxin system and DNA-binding transcriptional repressor	WP_000650107
ABU123_03178	mqsR		mRNA interferase, toxin of the MqsR-YgiT toxin-antitoxin system	WP_000415584
ABU123_03203			hypothetical protein	WP_001322732
ABU123_03204			hypothetical protein	EIL75028
ABU123_03205			hypothetical protein	WP_000176736
ABU123_03206	yhhS_2		putative transport protein YhhS	WP_097463312
ABU123_03251	yejO		putative autotransporter outer membrane protein	EFF00893
ABU123_03262	yejE		peptide ABC transporter - membrane subunit	EGR73892
ABU123_03266	higA-2		Antitoxin HigA-2	WP_000125643
ABU123_03267			hypothetical protein	WP_001263505
ABU123_03269	yeeJ_4		adhesin	WP_000907441
ABU123_03270	ygeH_2		putative transcriptional regulator	WP_001176839
ABU123_03271	sipD		Cell invasion protein SipD	WP_000608454
ABU123_03272			hypothetical protein	WP_096953595
ABU123_03273	ipaB		Invasin IpaB	WP_001275756
ABU123_03274	ygeG_2		putative chaperone	WP_000443172
ABU123_03308	waaI	2.4.1.44	UDP-D-glucose:(glucosyl)LPS alpha-1,3-glucosyltransferase	WP_000080652
ABU123_03309	waaY		lipopolysaccharide core heptose (II) kinase	WP_097408095
ABU123_03310	waaJ	2.4.1.58	UDP-glucose:(glucosyl)LPS alpha-1,2-glucosyltransferase	WP_000346019
ABU123_03311	cotSA	2.4.-.-	Spore coat protein SA	WP_000227800
ABU123_03312			hypothetical protein	WP_000204737
ABU123_03316	htrL		involved in lipopolysaccharide biosynthesis	EFE99089
ABU123_03328			hypothetical protein	WP_001247493
ABU123_03344	yccE		hypothetical protein	WP_000097596
ABU123_03413			hypothetical protein	WP_000843779
ABU123_03414			hypothetical protein	WP_001446833
ABU123_03415	yajO_3		putative NAD(P)H-dependent xylose reductase	WP_001200459
ABU123_03416	kefF_1		regulator of KefC-mediated potassium transport and quinone oxidoreductase	WP_000789913
ABU123_03417			hypothetical protein	WP_001469139
ABU123_03418			hypothetical protein	EFJ76059
ABU123_03419	yajO_4		putative NAD(P)H-dependent xylose reductase	WP_094308168
ABU123_03420	hchA_2		glyoxalase III, Hsp31 molecular chaperone	WP_000801313
ABU123_03421			hypothetical protein	WP_001322414
ABU123_03422	ycaN_2		putative transcriptional regulator LYSR-type	WP_001057776
ABU123_03423			hypothetical protein	ELC00114
ABU123_03426	ydeK		putative lipoprotein	WP_001309508
ABU123_03443	yneK		hypothetical protein	WP_000258569
ABU123_03504	hicB_2		antitoxin of the HicA-HicB toxin-antitoxin system	WP_000499744
ABU123_03505			hypothetical protein	WP_000833473
ABU123_03547			hypothetical protein	WP_001305576
ABU123_03566	hscC		Hsc62, Hsp70 family chaperone, binds to RpoD and inhibits transcription	WP_000367863
ABU123_03567	djlC		Hsc56, co-chaperone of Hsc62	WP_001544342
ABU123_03568	ybeU		putative tRNA ligase	WP_001030927
ABU123_03569			hypothetical protein	WP_001035680
ABU123_03570	djlB		putative chaperone	WP_000786593
ABU123_03571	ybeR		hypothetical protein	WP_000367040
ABU123_03572			hypothetical protein	WP_000578153
ABU123_03603	yabP_1		hypothetical protein	WP_000868320
ABU123_03615	yabP_2		hypothetical protein	WP_000868891
ABU123_03650	flhB_2		flagellar biosynthesis protein FlhB	WP_000785648
ABU123_03651	fliR_2		flagellar biosynthesis protein FliR	WP_001260504
ABU123_03652	fliQ_2		flagellar biosynthesis protein FliQ	WP_078341465
ABU123_03653	fliP_2		flagellar biosynthesis protein FliP	WP_000830282
ABU123_03654	fliN_2		flagellar motor switch protein FliN	EFF02211
ABU123_03655			hypothetical protein	WP_000922504
ABU123_03656	fhlA_2		FhlA transcriptional activator	WP_001292195
ABU123_03657	fliE_2		Flagellar hook-basal body complex protein FliE	WP_059229260
ABU123_03658	fliF_2		flagellar M-ring protein FliF; basal-body MS(membrane and supramembrane)-ring and collar protein	WP_000993674
ABU123_03659	fliG_2		flagellar motor switch protein FliG	WP_001293168
ABU123_03660	fliH_2		flagellar biosynthesis protein FliH	WP_000151516
ABU123_03661	fliI_2		flagellum-specific ATP synthase FliI	WP_001279402
ABU123_03662			hypothetical protein	WP_001248917
ABU123_03663	rfaE_2		fused heptose 7-phosphate kinase/heptose 1-phosphate adenyltransferase	WP_000859527
ABU123_03664	wcaA_1		putative colanic acid biosynthesis glycosyl transferase	WP_001143100
ABU123_03665			hypothetical protein	EFF02221
ABU123_03666			hypothetical protein	WP_000027804
ABU123_03667			hypothetical protein	WP_000705404
ABU123_03668			hypothetical protein	WP_001309268
ABU123_03669	flgB_2		flagellar basal-body rod protein FlgB	WP_001323218
ABU123_03670	flgC_2		flagellar basal-body rod protein FlgC	WP_000010941
ABU123_03671	flgD_2		flagellar biosynthesis, initiation of hook assembly	WP_001093678
ABU123_03672	flgE_2		flagellar hook protein FlgE	WP_000119538
ABU123_03673	flgF_2		flagellar basal-body rod protein FlgF	WP_000375450
ABU123_03674	flgG_2		flagellar basal-body rod protein FlgG	WP_085460392
ABU123_03675	flgH_2		flagellar L-ring protein FlgH; basal-body outer-membrane L (lipopolysaccharide layer) ring protein	WP_000800864
ABU123_03676	flgI_2		flagellar P-ring protein FlgI	WP_089559360
ABU123_03677	flgJ_2		FlgJ	WP_000867281
ABU123_03678	flgK_2		flagellar biosynthesis, hook-filament junction protein 1	WP_000367245
ABU123_03679	flgL_2		flagellar biosynthesis; hook-filament junction protein	EFJ72808
ABU123_03680			hypothetical protein	WP_001195938
ABU123_03681	higB2		Putative toxin HigB2	WP_001305420
ABU123_03682	higA1		Antitoxin HigA1	WP_000212552
ABU123_03683			hypothetical protein	WP_001323049
ABU123_03684	fliC_2		flagellar biosynthesis; flagellin, filament structural protein	ORD44284
ABU123_03685	fliD_2		flagellar cap protein FliD; filament capping protein; enables filament assembly	WP_000609678
ABU123_03686	fliS_2		flagellar biosynthesis protein FliS	WP_085459375
ABU123_03687			hypothetical protein	WP_000415004
ABU123_03688			hypothetical protein	WP_001067489
ABU123_03689			hypothetical protein	WP_000725259
ABU123_03690	fliA_2		RNA polymerase, sigma 28 (sigma F) factor	WP_000938726
ABU123_03691	motA		MotA protein, proton conductor component of motor; no effect on switching	WP_001169518
ABU123_03695	yafO		ribosome-dependent mRNA interferase, toxin of the YafO-YafN toxin-antitoxin system	WP_001263499
ABU123_03699			hypothetical protein	WP_001309273
ABU123_03700			hypothetical protein	WP_000106438
ABU123_03715			hypothetical protein	WP_097703511
ABU123_03716	rzpQ		Qin prophage; predicted protein	WP_089632017
ABU123_03727	ybcQ_1		DLP12 prophage; predicted antitermination protein	WP_042093445
ABU123_03728			hypothetical protein	WP_042093444
ABU123_03828	sgcX		KpLE2 phage-like element; predicted endoglucanase with Zn-dependent exopeptidase domain protein	WP_000010829
ABU123_03841			hypothetical protein	WP_001405517
ABU123_03845	cbeA_1		CP4-44 prophage; antitoxin of the CbtA-CbeA toxin-antitoxin system	WP_001295723
ABU123_03857			hypothetical protein	WP_012602887
ABU123_03858			hypothetical protein	WP_012602888
ABU123_03866	yidI		putative inner membrane protein	WP_088550969
ABU123_03870	glvG		putative phospho-glucosidase, truncated	WP_000160106
ABU123_03871	glvC		PTS permease - unknown specificity	WP_089560495
ABU123_03872	yidP		putative DNA-binding transcriptional regulator	WP_001300779
ABU123_03903			hypothetical protein	AHM55021
ABU123_03935	yegJ		hypothetical protein	WP_000722357
ABU123_03938			hypothetical protein	WP_085543265
ABU123_03939			hypothetical protein	WP_039023233
ABU123_03940			hypothetical protein	WP_085543266
ABU123_03941			hypothetical protein	WP_039023231
ABU123_03942			hypothetical protein	WP_000371964
ABU123_03943			hypothetical protein	WP_000521772
ABU123_03947	stfR_3		putative membrane protein	WP_097505687
ABU123_03952			hypothetical protein	WP_000132348
ABU123_03953			hypothetical protein	WP_001015686
ABU123_03954	ybfL_2		putative transposase; receptor protein	EGW73546
ABU123_03956			hypothetical protein	EHP67505
ABU123_03957			hypothetical protein	WP_000587531
ABU123_03958			hypothetical protein	WP_001305541
ABU123_03961			hypothetical protein	WP_001305542
ABU123_03974			hypothetical protein	WP_001323339
ABU123_04020	ycbF		putative periplasmic pilin chaperone	WP_077557097
ABU123_04039			hypothetical protein	WP_000065916
ABU123_04049			hypothetical protein	WP_001244699
ABU123_04050			hypothetical protein	EHP63832
ABU123_04051			hypothetical protein	WP_000345505
ABU123_04052			hypothetical protein	WP_000323301
ABU123_04053			hypothetical protein	CBG36651
ABU123_04061	bcsA_2	2.4.1.12	cellulose synthase, catalytic subunit	EFJ74806
ABU123_04080	arpA_2		regulator of acetyl CoA synthetase	WP_000632935
ABU123_04107			hypothetical protein	WP_097706595
ABU123_04108			hypothetical protein	WP_001305591
ABU123_04109			hypothetical protein	WP_000613115
ABU123_04110	glmS_1	5.4.99.1	Glutamate mutase sigma subunit	WP_000710394
ABU123_04111			hypothetical protein	WP_001167707
ABU123_04112	glmE	5.4.99.1	Glutamate mutase epsilon subunit	WP_000423334
ABU123_04113		4.3.1.2	Methylaspartate ammonia-lyase	WP_000695027
ABU123_04114			hypothetical protein	WP_000124259
ABU123_04115			hypothetical protein	WP_000813947
ABU123_04116	gltP_2		glutamate / aspartate : H+ symporter GltP	WP_000724204
ABU123_04117	fumA_2	4.2.1.2	fumarase A monomer	WP_000042475
ABU123_04118	btuR_2	2.5.1.17	cobinamide adenosyltransferase / cobalamin adenosyltransferase	WP_000388207
ABU123_04119	gcvA_2		GcvA DNA-binding transcriptional dual regulator	WP_001214259
ABU123_04143			hypothetical protein	WP_000790734
ABU123_04144			hypothetical protein	WP_001309346
ABU123_04209	intA		CP4-57 prophage; integrase	WP_001125947
ABU123_04210			hypothetical protein	EFI18518
ABU123_04211			hypothetical protein	WP_000362947
ABU123_04212			hypothetical protein	EFE99168
ABU123_04213	ligA_2	6.5.1.2	DNA ligase	WP_001305742
ABU123_04214			hypothetical protein	WP_069598693
ABU123_04215			hypothetical protein	WP_001305743
ABU123_04234			hypothetical protein	WP_001309899
ABU123_04272	ypjB		hypothetical protein	WP_000961340
ABU123_04273	ypjA_2		adhesin-like autotransporter	WP_001082377
ABU123_04274			hypothetical protein	ELB97934
ABU123_04276			hypothetical protein	WP_000257686
ABU123_04277			hypothetical protein	WP_001199334
ABU123_04278			hypothetical protein	WP_012602841
ABU123_04279	sgrR_2		SgrR DNA-binding transcriptional dual regulator	WP_097514828
ABU123_04280	ptsG_2	2.7.1.191	glucose PTS permease - PtsG subunit	WP_000819712
ABU123_04281	pgiA	5.3.1.9	Glucose-6-phosphate isomerase	WP_000811367
ABU123_04282	murR_2		MurR-MurNAc-6-P	WP_000970757
ABU123_04283	ulaD_2	4.1.1.85	3-keto-L-gulonate 6-phosphate decarboxylase	WP_000776031
ABU123_04284			hypothetical protein	WP_096963634
ABU123_04285	ycjS		putative oxidoreductase, NADH-binding	WP_001033831
ABU123_04286	srlE_2	2.7.1.191	glucitol/sorbitol PTS permease - SrlE subunit	WP_001544881
ABU123_04287	srlB_2		glucitol/sorbitol PTS permease - SrlB subunit	WP_001305749
ABU123_04288	srlA_2		glucitol/sorbitol PTS permease - SrlA subunit	WP_000269917
ABU123_04289			hypothetical protein	WP_001323184
ABU123_04290			hypothetical protein	EHP66888
ABU123_04291			hypothetical protein	OZY04126
ABU123_04335	gspO		leader peptidase, integral membrane protein	WP_000338336
ABU123_04352	ddpF		YddO	WP_001285562
ABU123_04353	ddpD		YddP	WP_000193511
ABU123_04354	ddpC		YddQ	WP_096929897
ABU123_04355	ddpB		YddR	WP_097439287
ABU123_04356	ddpA		YddS	WP_000830536
ABU123_04357	ddpX		D-Ala-D-Ala dipeptidase	WP_001285826
ABU123_04362	gadB	4.1.1.15	glutamate decarboxylase B subunit	WP_096261621
ABU123_04386			hypothetical protein	WP_053897783
ABU123_04387			hypothetical protein	WP_053897784
ABU123_04388			hypothetical protein	WP_012599940
ABU123_04401	yhhI_2		putative transposase	WP_000420763
ABU123_04402			hypothetical protein	WP_001306804
ABU123_04403	yhhI_3		putative transposase	WP_012602702
ABU123_04404			hypothetical protein	WP_001309262
ABU123_04405			hypothetical protein	WP_001306805
ABU123_04406			hypothetical protein	CBG33060
ABU123_04428			hypothetical protein	WP_001309875
ABU123_04429	paoA_2		aldehyde dehydrogenase, Fe-S subunit	WP_001013645
ABU123_04430	paoB	1.17.1.4	aldehyde dehydrogenase, FAD-binding subunit	WP_000643334
ABU123_04431	paoC	1.17.1.4	aldehyde dehydrogenase: molybdenum cofactor-binding subunit	WP_000667052
ABU123_04432			hypothetical protein	WP_000122401
ABU123_04433	yagP		putative transcriptional regulator LYSR-type	EHP67975
ABU123_04434	nepI_2		purine ribonucleoside efflux transporter	EFJ76262
ABU123_04435	ycjY_3		putative hydrolase	WP_000643298
ABU123_04436	ycjZ_3		putative transcriptional regulator LysR-type	WP_001119037
ABU123_04439			hypothetical protein	WP_000152898
ABU123_04440			hypothetical protein	WP_001519527
ABU123_04441			hypothetical protein	WP_000258782
ABU123_04442			hypothetical protein	WP_000560788
ABU123_04443			hypothetical protein	ELC31581
ABU123_04444			hypothetical protein	ELC31580
ABU123_04446	pinE_2		e14 prophage; site-specific DNA recombinase	WP_000904960
ABU123_04447	nmpC_1		outer membrane porin protein; locus of qsr prophage	WP_000768393
ABU123_04448	yddK_1		hypothetical protein	WP_012602781
ABU123_04449	yddK_2		hypothetical protein	CAR12925
ABU123_04457			hypothetical protein	WP_000986719
ABU123_04458	yeeW		CP4-44 prophage; predicted protein	EGB56499
ABU123_04460	cbeA_2		CP4-44 prophage; antitoxin of the CbtA-CbeA toxin-antitoxin system	WP_001285590
ABU123_04466			hypothetical protein	EGB56507
ABU123_04467	yeeR		CP4-44 prophage; predicted membrane protein	EGB56508
ABU123_04478			hypothetical protein	not available
ABU123_04494	kpsD		Polysialic acid transport protein KpsD	WP_023154148
ABU123_04495	kpsM		Polysialic acid transport protein KpsM	WP_000360426
ABU123_04496	rbbA_2		ribosome-associated ATPase	WP_001547016
ABU123_04497			hypothetical protein	AAC38080
ABU123_04498	smc_2		Chromosome partition protein Smc	WP_001353921
ABU123_04499	wcaA_3		putative colanic acid biosynthesis glycosyl transferase	ESD89756
ABU123_04500			hypothetical protein	WP_000065081
ABU123_04501	cpsB_2	2.7.7.13	mannose-1-phosphate guanylyltransferase	WP_000586528
ABU123_04502	glmM_2	5.4.2.10	phosphoglucosamine mutase	WP_077248647
ABU123_04503			hypothetical protein	WP_000549530
ABU123_04504			hypothetical protein	WP_000281770
ABU123_04505	rfbC	5.1.3.13	dTDP-4-dehydrorhamnose 3,5-epimerase	WP_001100778
ABU123_04509	ceaC	3.1.-.-	Colicin-E3	APL21284
ABU123_04510	imm		Colicin-E3 immunity protein	WP_001419702
ABU123_04511	cnl		Lysis protein for colicin N	WP_071791183
ABU123_04516			hypothetical protein	ESD96395
ABU123_04517			hypothetical protein	WP_048237746
ABU123_04519			hypothetical protein	WP_001547011
ABU123_04520			hypothetical protein	WP_001353923
ABU123_04521			hypothetical protein	WP_000343866
ABU123_04527	rrrD	3.2.1.17	DLP12 prophage; lysozyme	WP_000900878
ABU123_04533			hypothetical protein	WP_001195865
ABU123_04534			hypothetical protein	WP_000060690
ABU123_04535	flhB_3		flagellar biosynthesis protein FlhB	WP_001284720
ABU123_04536			hypothetical protein	WP_000503322
ABU123_04537			hypothetical protein	WP_000341004
ABU123_04538	fliP_3		flagellar biosynthesis protein FliP	WP_062890946
ABU123_04539	spaO		Surface presentation of antigens protein SpaO	WP_096917074
ABU123_04540			hypothetical protein	WP_000344666
ABU123_04541			hypothetical protein	CBG35895
ABU123_04542	fliI_3		flagellum-specific ATP synthase FliI	EFE99395
ABU123_04543	flhA_3		flagellar biosynthesis protein FlhA	WP_000482503
ABU123_04546	prtR		HTH-type transcriptional regulator PrtR	WP_001194218
ABU123_04547	ymfK_2		e14 prophage; predicted repressor protein	WP_000028393
ABU123_04548			hypothetical protein	WP_061157949
ABU123_04550	sieB		Rac prophage; phage superinfection exclusion protein	NP_597779
ABU123_04560			hypothetical protein	EFI90383
ABU123_04561	lexA_3	3.4.21.88	LexA repressor	WP_000250470
ABU123_04562			hypothetical protein	WP_000076840
ABU123_04563			hypothetical protein	EIL71807
ABU123_04565	ygeM		hypothetical protein	WP_001227543
ABU123_04566	ygeO		hypothetical protein	WP_001322789
ABU123_04567	prgK		Lipoprotein PrgK	WP_000875226
ABU123_04568			hypothetical protein	WP_000116710
ABU123_04569	yscF		Yop proteins translocation protein F	WP_000796272
ABU123_04570			hypothetical protein	EQQ64892
ABU123_04578	blc_2		Blc outer membrane lipoprotein (lipocalin)	WP_000780585
ABU123_04579			hypothetical protein	WP_000592551
ABU123_04580			hypothetical protein	WP_001032567
ABU123_04583			hypothetical protein	WP_074155094
ABU123_04584			hypothetical protein	WP_001536286
ABU123_04586			hypothetical protein	EFJ75904
ABU123_04603	hha_2		hemolysin expression modulating protein	WP_001535560
ABU123_04606			hypothetical protein	WP_001560834
ABU123_04620	insN-1		CP4-6 prophage; partial regulator of insertion element IS911A	EDX41451
ABU123_04621	gadW_2		GadW DNA-binding transcriptional dual regulator	WP_096930104
ABU123_04625			hypothetical protein	SIY24051

## Sheet: group1_specific_OGs
ID	Gene	EC number	Product	Accession No.
ABU106_04089	tufB		elongation factor Tu	WP_000275672
ABU106_04338	tufA		elongation factor Tu	WP_001317352
ABU106_04218	insD_1		Qin prophage; predicted transposase	EZJ53510
ABU106_04309	insD_2		Qin prophage; predicted transposase	CCK49380
ABU106_04366			hypothetical protein	WP_001351048
ABU106_04678			hypothetical protein	WP_001349104
ABU106_04416	znuB_2		Zn2+ ABC transporter - membrane subunit	EQW74321
ABU106_04486	znuB_3		Zn2+ ABC transporter - membrane subunit	EQU15602
ABU106_04671			hypothetical protein	OSL48789
ABU106_04673			hypothetical protein	WP_001283007
ABU106_04672	ogrK_1		DNA-binding transcriptional regulator, prophage P2 remnant	WP_000638628
ABU106_04674	ogrK_2		DNA-binding transcriptional regulator, prophage P2 remnant	WP_012304845
ABU106_04277	yeeW_3		CP4-44 prophage; predicted protein	WP_058101694
ABU106_04497	ybiP_2		putative hydrolase, inner membrane	WP_001026222
ABU106_04656	flu_2		CP4-44 prophage; antigen 43 (Ag43) phase-variable biofilm formation autotransporter	EYZ59407
ABU106_00108	pgaA		partially N-deacetylated poly-beta-1,6-N-acetyl-D-glucosamine outer membrane porin	WP_000287440
ABU106_00865			hypothetical protein	WP_001221834
ABU106_00866			hypothetical protein	ABE07198
ABU106_02066	intB_2		KpLE2 phage-like element; predicted integrase	OSL48782
ABU106_03388	yfdS_2		CPS-53 (KpLE1) prophage; predicted protein	WP_000812193
ABU106_03827			hypothetical protein	WP_001299726
ABU106_03833			hypothetical protein	WP_000821846
ABU106_04387			hypothetical protein	WP_000362153
ABU106_04388			hypothetical protein	WP_000391950
ABU106_04407	cirA_5		outer membrane receptor involved in uptake of ferric dihyroxybenzoylserine	WP_000973517
ABU106_04408	iucD	1.14.13.59	L-lysine N6-monooxygenase	WP_000750130
ABU106_04409	iucC	6.3.2.39	Aerobactin synthase	WP_001015721
ABU106_04410	iucB	2.3.1.102	N(6)-hydroxylysine O-acetyltransferase	WP_000011907
ABU106_04411	iucA	6.3.2.38	N(2)-citryl-N(6)-acetyl-N(6)-hydroxylysine synthase	WP_077880118
ABU106_04412			hypothetical protein	WP_015387365
ABU106_04413	crcB_2		F- efflux transporter / involved in resistance to camphor-induced chromosome decondensation	WP_001318207
ABU106_04414			hypothetical protein	EIA33572
ABU106_04432			hypothetical protein	WP_000974762
ABU106_04464	umuC_2		SOS mutagenesis and repair	CDL24409
ABU106_04496	yjhR_2		KpLE2 phage-like element; predicted frameshift suppressor	AAZ04413
ABU106_04546	soj	3.6.-.-	Sporulation initiation inhibitor protein Soj	WP_001238646
ABU106_04547	virB		Virulence regulon transcriptional activator VirB	WP_000817028
ABU106_04591			hypothetical protein	WP_023308622
ABU106_04592			hypothetical protein	WP_000459302
ABU106_04593			hypothetical protein	WP_001244665
ABU106_04594			hypothetical protein	WP_057109960
ABU106_04595	alpA		AlpA DNA-binding transcriptional activator; CP4-57 prophage	WP_001149160
ABU106_04659			hypothetical protein	WP_000248275

## Sheet: group2_specific_OGs
ID	Gene	EC number	Product	Accession No.
ABU123_04243	tufB		elongation factor Tu	WP_000321026
ABU123_04338	tufA		elongation factor Tu	OSJ69148
ABU123_00615	znuB_2		Zn2+ ABC transporter - membrane subunit	WP_001609844
ABU123_01695	betT_1		choline:H+ symporter	WP_072721181
ABU123_01696	betI		BetI DNA-binding transcriptional repressor	EFF02306
ABU123_01697	betB	1.2.1.8	betaine aldehyde dehydrogenase	WP_074812224
ABU123_01698	betA	1.1.99.1	choline dehydrogenase	WP_001159140
ABU123_04619	insO-2_3		KpLE2 phage-like element; partial transposase	ACB16385
